# Supplementary material for: Stringent Emission Control Policies Can Provide Large Improvements in Air Quality and Public Health in India
Source: Geohealth. 2018 Jul 3;2(7):196–211. doi: 10.1029/2018GH000139 (PMC7203661; doi:10.1029/2018GH000139)
Supplement: Supplementary file 2 — Data Set S1 [file GH2-2-196-s002.xlsx]

## Sheet: READ ME
README
Conibear et al. (2018) GeoHealth: Data associated with 'Stringent emission control policies can provide large improvements in air quality and public health in India' University of Leeds. [Dataset].
1 worksheets per emission scenario (CTL, ENE 0%, IND 0%, RES 0%, TRA 0%, ENE -10%, IND -10%, RES -10%, TRA -10%, ENE +10%, IND +10%, RES +10%, TRA +10%, NPS and CAS)
Column headings
state - Indian state name
pm25_state - State average of annual-mean, surface PM2.5 concentration (ug/m3) from model
pm25_country - National average of annual-mean, surface PM2.5 concentration (ug/m3) from model
pm25_country_pop_weighted - Population-weighted national average of annual-mean, surface PM2.5 concentration (ug/m3) from model
pop_2015 - Sum of population per state in 2015
pop_2050 - Sum of population per state in 2050
pop_2015_pm_metric_10 - Sum of population per state in 2015 exposed to annual-mean ambient PM2.5 concentrations above 10 ug/m3 (World Health Organization (WHO) air quality guideline (AQG))
pop_2050_pm_metric_10 - Sum of population per state in 2050 exposed to annual-mean ambient PM2.5 concentrations above 10 ug/m3 (World Health Organization (WHO) air quality guideline (AQG))
pop_2015_pm_metric_35 - Sum of population per state in 2015 exposed to annual-mean ambient PM2.5 concentrations above 35 ug/m3 (WHO interim-target 1 (IT-1))
pop_2050_pm_metric_35 - Sum of population per state in 2050 exposed to annual-mean ambient PM2.5 concentrations above 35 ug/m3 (WHO interim-target 1 (IT-1))
pop_2050_pm_metric_40 - Sum of population per state in 2015 exposed to annual-mean ambient PM2.5 concentrations above 40 ug/m3 (National Ambient Air Quality Standards (NAAQS) 2009 released by the Ministry of Environment and Forests, Government of India)
pop_2050_pm_metric_40 - Sum of population per state in 2050 exposed to annual-mean ambient PM2.5 concentrations above 40 ug/m3 (National Ambient Air Quality Standards (NAAQS) 2009 released by the Ministry of Environment and Forests, Government of India)
mort_2015_copd_total - Premature mortality in 2015, chronic obstructive pulmonary disease, over 25 combined
mort_2015_ihd_total - Premature mortality in 2015, ischaemic heart disease, over 25 combined
mort_2015_lc_total - Premature mortality in 2015, lung cancer, over 25 combined
mort_2015_str_total - Premature mortality in 2015, cerebrovascular disease (stroke), over 25 combined
mort_2015_alri_total - Premature mortality in 2015, acute lower respiratory infection, all ages combined
mort_2015_total - Premature mortality in 2015, all diseases combined, all ages combined
mort_2015_upper_copd_total - Premature mortality in 2015 upper confidence interval, chronic obstructive pulmonary disease, over 25 combined
mort_2015_upper_ihd_total - Premature mortality in 2015 upper confidence interval, ischaemic heart disease, over 25 combined
mort_2015_upper_lc_total - Premature mortality in 2015 upper confidence interval, lung cancer, over 25 combined
mort_2015_upper_str_total - Premature mortality in 2015 upper confidence interval, cerebrovascular disease (stroke), over 25 combined
mort_2015_upper_alri_total - Premature mortality in 2015 upper confidence interval, acute lower respiratory infection, all ages combined
mort_2015_upper_total - Premature mortality in 2015 upper confidence interval, all diseases combined, all ages combined
mort_2015_lower_copd_total - Premature mortality in 2015 lower confidence interval, chronic obstructive pulmonary disease, over 25 combined
mort_2015_lower_ihd_total - Premature mortality in 2015 lower confidence interval, ischaemic heart disease, over 25 combined
mort_2015_lower_lc_total - Premature mortality in 2015 lower confidence interval, lung cancer, over 25 combined
mort_2015_lower_str_total - Premature mortality in 2015 lower confidence interval, cerebrovascular disease (stroke), over 25 combined
mort_2015_lower_alri_total - Premature mortality in 2015 lower confidence interval, acute lower respiratory infection, all ages combined
mort_2015_lower_total - Premature mortality in 2015 lower confidence interval, all diseases combined, all ages combined
mort_2050_copd_total - Premature mortality in 2050, chronic obstructive pulmonary disease, over 25 combined
mort_2050_ihd_total - Premature mortality in 2050, ischaemic heart disease, over 25 combined
mort_2050_lc_total - Premature mortality in 2050, lung cancer, over 25 combined
mort_2050_str_total - Premature mortality in 2050, cerebrovascular disease (stroke), over 25 combined
mort_2050_alri_total - Premature mortality in 2050, acute lower respiratory infection, all ages combined
mort_2050_total - Premature mortality in 2050, all diseases combined, all ages combined
mort_2050_upper_copd_total - Premature mortality in 2050 upper confidence interval, chronic obstructive pulmonary disease, over 25 combined
mort_2050_upper_ihd_total - Premature mortality in 2050 upper confidence interval, ischaemic heart disease, over 25 combined
mort_2050_upper_lc_total - Premature mortality in 2050 upper confidence interval, lung cancer, over 25 combined
mort_2050_upper_str_total - Premature mortality in 2050 upper confidence interval, cerebrovascular disease (stroke), over 25 combined
mort_2050_upper_alri_total - Premature mortality in 2050 upper confidence interval, acute lower respiratory infection, all ages combined
mort_2050_upper_total - Premature mortality in 2050 upper confidence interval, all diseases combined, all ages combined
mort_2050_lower_copd_total - Premature mortality in 2050 lower confidence interval, chronic obstructive pulmonary disease, over 25 combined
mort_2050_lower_ihd_total - Premature mortality in 2050 lower confidence interval, ischaemic heart disease, over 25 combined
mort_2050_lower_lc_total - Premature mortality in 2050 lower confidence interval, lung cancer, over 25 combined
mort_2050_lower_str_total - Premature mortality in 2050 lower confidence interval, cerebrovascular disease (stroke), over 25 combined
mort_2050_lower_alri_total - Premature mortality in 2050 lower confidence interval, acute lower respiratory infection, all ages combined
mort_2050_lower_total - Premature mortality in 2050 lower confidence interval, all diseases combined, all ages combined
mort_2050_pop2015_copd_total - Premature mortality in 2050 sensitivity with population count from 2015, chronic obstructive pulmonary disease, over 25 combined
mort_2050_pop2015_ihd_total - Premature mortality in 2050 sensitivity with population count from 2015, ischaemic heart disease, over 25 combined
mort_2050_pop2015_lc_total - Premature mortality in 2050 sensitivity with population count from 2015, lung cancer, over 25 combined
mort_2050_pop2015_str_total - Premature mortality in 2050 sensitivity with population count from 2015, cerebrovascular disease (stroke), over 25 combined
mort_2050_pop2015_alri_total - Premature mortality in 2050 sensitivity with population count from 2015, acute lower respiratory infection, all ages combined
mort_2050_pop2015_total - Premature mortality in 2050 sensitivity with population count from 2015, all diseases combined, all ages combined
mort_2050_pop2015_upper_copd_total - Premature mortality in 2050 sensitivity with population count from 2015 upper confidence interval, chronic obstructive pulmonary disease, over 25 combined
mort_2050_pop2015_upper_ihd_total - Premature mortality in 2050 sensitivity with population count from 2015 upper confidence interval, ischaemic heart disease, over 25 combined
mort_2050_pop2015_upper_lc_total - Premature mortality in 2050 sensitivity with population count from 2015 upper confidence interval, lung cancer, over 25 combined
mort_2050_pop2015_upper_str_total - Premature mortality in 2050 sensitivity with population count from 2015 upper confidence interval, cerebrovascular disease (stroke), over 25 combined
mort_2050_pop2015_upper_alri_total - Premature mortality in 2050 sensitivity with population count from 2015 upper confidence interval, acute lower respiratory infection, all ages combined
mort_2050_pop2015_upper_total - Premature mortality in 2050 sensitivity with population count from 2015 upper confidence interval, all diseases combined, all ages combined
mort_2050_pop2015_lower_copd_total - Premature mortality in 2050 sensitivity with population count from 2015 lower confidence interval, chronic obstructive pulmonary disease, over 25 combined
mort_2050_pop2015_lower_ihd_total - Premature mortality in 2050 sensitivity with population count from 2015 lower confidence interval, ischaemic heart disease, over 25 combined
mort_2050_pop2015_lower_lc_total - Premature mortality in 2050 sensitivity with population count from 2015 lower confidence interval, lung cancer, over 25 combined
mort_2050_pop2015_lower_str_total - Premature mortality in 2050 sensitivity with population count from 2015 lower confidence interval, cerebrovascular disease (stroke), over 25 combined
mort_2050_pop2015_lower_alri_total - Premature mortality in 2050 sensitivity with population count from 2015 lower confidence interval, acute lower respiratory infection, all ages combined
mort_2050_pop2015_lower_total - Premature mortality in 2050 sensitivity with population count from 2015 lower confidence interval, all diseases combined, all ages combined
mort_2050_age2015_copd_total - Premature mortality in 2050 sensitivity with population age grouping from 2015, chronic obstructive pulmonary disease, over 25 combined
mort_2050_age2015_ihd_total - Premature mortality in 2050 sensitivity with population age grouping from 2015, ischaemic heart disease, over 25 combined
mort_2050_age2015_lc_total - Premature mortality in 2050 sensitivity with population age grouping from 2015, lung cancer, over 25 combined
mort_2050_age2015_str_total - Premature mortality in 2050 sensitivity with population age grouping from 2015, cerebrovascular disease (stroke), over 25 combined
mort_2050_age2015_alri_total - Premature mortality in 2050 sensitivity with population age grouping from 2015, acute lower respiratory infection, all ages combined
mort_2050_age2015_total - Premature mortality in 2050 sensitivity with population age grouping from 2015, all diseases combined, all ages combined
mort_2050_age2015_upper_copd_total - Premature mortality in 2050 sensitivity with population age grouping from 2015 upper confidence interval, chronic obstructive pulmonary disease, over 25 combined
mort_2050_age2015_upper_ihd_total - Premature mortality in 2050 sensitivity with population age grouping from 2015 upper confidence interval, ischaemic heart disease, over 25 combined
mort_2050_age2015_upper_lc_total - Premature mortality in 2050 sensitivity with population age grouping from 2015 upper confidence interval, lung cancer, over 25 combined
mort_2050_age2015_upper_str_total - Premature mortality in 2050 sensitivity with population age grouping from 2015 upper confidence interval, cerebrovascular disease (stroke), over 25 combined
mort_2050_age2015_upper_alri_total - Premature mortality in 2050 sensitivity with population age grouping from 2015 upper confidence interval, acute lower respiratory infection, all ages combined
mort_2050_age2015_upper_total - Premature mortality in 2050 sensitivity with population age grouping from 2015 upper confidence interval, all diseases combined, all ages combined
mort_2050_age2015_lower_copd_total - Premature mortality in 2050 sensitivity with population age grouping from 2015 lower confidence interval, chronic obstructive pulmonary disease, over 25 combined
mort_2050_age2015_lower_ihd_total - Premature mortality in 2050 sensitivity with population age grouping from 2015 lower confidence interval, ischaemic heart disease, over 25 combined
mort_2050_age2015_lower_lc_total - Premature mortality in 2050 sensitivity with population age grouping from 2015 lower confidence interval, lung cancer, over 25 combined
mort_2050_age2015_lower_str_total - Premature mortality in 2050 sensitivity with population age grouping from 2015 lower confidence interval, cerebrovascular disease (stroke), over 25 combined
mort_2050_age2015_lower_alri_total - Premature mortality in 2050 sensitivity with population age grouping from 2015 lower confidence interval, acute lower respiratory infection, all ages combined
mort_2050_age2015_lower_total - Premature mortality in 2050 sensitivity with population age grouping from 2015 lower confidence interval, all diseases combined, all ages combined
mort_2050_bm2015_copd_total - Premature mortality in 2050 sensitivity with baseline mortality data from 2015, chronic obstructive pulmonary disease, over 25 combined
mort_2050_bm2015_ihd_total - Premature mortality in 2050 sensitivity with baseline mortality data from 2015, ischaemic heart disease, over 25 combined
mort_2050_bm2015_lc_total - Premature mortality in 2050 sensitivity with baseline mortality data from 2015, lung cancer, over 25 combined
mort_2050_bm2015_str_total - Premature mortality in 2050 sensitivity with baseline mortality data from 2015, cerebrovascular disease (stroke), over 25 combined
mort_2050_bm2015_alri_total - Premature mortality in 2050 sensitivity with baseline mortality data from 2015, acute lower respiratory infection, all ages combined
mort_2050_bm2015_total - Premature mortality in 2050 sensitivity with baseline mortality data from 2015, all diseases combined, all ages combined
mort_2050_bm2015_upper_copd_total - Premature mortality in 2050 sensitivity with baseline mortality data from 2015 upper confidence interval, chronic obstructive pulmonary disease, over 25 combined
mort_2050_bm2015_upper_ihd_total - Premature mortality in 2050 sensitivity with baseline mortality data from 2015 upper confidence interval, ischaemic heart disease, over 25 combined
mort_2050_bm2015_upper_lc_total - Premature mortality in 2050 sensitivity with baseline mortality data from 2015 upper confidence interval, lung cancer, over 25 combined
mort_2050_bm2015_upper_str_total - Premature mortality in 2050 sensitivity with baseline mortality data from 2015 upper confidence interval, cerebrovascular disease (stroke), over 25 combined
mort_2050_bm2015_upper_alri_total - Premature mortality in 2050 sensitivity with baseline mortality data from 2015 upper confidence interval, acute lower respiratory infection, all ages combined
mort_2050_bm2015_upper_total - Premature mortality in 2050 sensitivity with baseline mortality data from 2015 upper confidence interval, all diseases combined, all ages combined
mort_2050_bm2015_lower_copd_total - Premature mortality in 2050 sensitivity with baseline mortality data from 2015 lower confidence interval, chronic obstructive pulmonary disease, over 25 combined
mort_2050_bm2015_lower_ihd_total - Premature mortality in 2050 sensitivity with baseline mortality data from 2015 lower confidence interval, ischaemic heart disease, over 25 combined
mort_2050_bm2015_lower_lc_total - Premature mortality in 2050 sensitivity with baseline mortality data from 2015 lower confidence interval, lung cancer, over 25 combined
mort_2050_bm2015_lower_str_total - Premature mortality in 2050 sensitivity with baseline mortality data from 2015 lower confidence interval, cerebrovascular disease (stroke), over 25 combined
mort_2050_bm2015_lower_alri_total - Premature mortality in 2050 sensitivity with baseline mortality data from 2015 lower confidence interval, acute lower respiratory infection, all ages combined
mort_2050_bm2015_lower_total - Premature mortality in 2050 sensitivity with baseline mortality data from 2015 lower confidence interval, all diseases combined, all ages combined
yll_2015_copd_total - Premature morbidity (years of life lost) in 2015, chronic obstructive pulmonary disease, over 25 combined
yll_2015_ihd_total - Premature morbidity (years of life lost) in 2015, ischaemic heart disease, over 25 combined
yll_2015_lc_total - Premature morbidity (years of life lost) in 2015, lung cancer, over 25 combined
yll_2015_str_total - Premature morbidity (years of life lost) in 2015, cerebrovascular disease (stroke), over 25 combined
yll_2015_alri_total - Premature morbidity (years of life lost) in 2015, acute lower respiratory infection, all ages combined
yll_2015_total - Premature morbidity (years of life lost) in 2015, all diseases combined, all ages combined
yll_2015_upper_copd_total - Premature morbidity (years of life lost) in 2015 upper confidence interval, chronic obstructive pulmonary disease, over 25 combined
yll_2015_upper_ihd_total - Premature morbidity (years of life lost) in 2015 upper confidence interval, ischaemic heart disease, over 25 combined
yll_2015_upper_lc_total - Premature morbidity (years of life lost) in 2015 upper confidence interval, lung cancer, over 25 combined
yll_2015_upper_str_total - Premature morbidity (years of life lost) in 2015 upper confidence interval, cerebrovascular disease (stroke), over 25 combined
yll_2015_upper_alri_total - Premature morbidity (years of life lost) in 2015 upper confidence interval, acute lower respiratory infection, all ages combined
yll_2015_upper_total - Premature morbidity (years of life lost) in 2015 upper confidence interval, all diseases combined, all ages combined
yll_2015_lower_copd_total - Premature morbidity (years of life lost) in 2015 lower confidence interval, chronic obstructive pulmonary disease, over 25 combined
yll_2015_lower_ihd_total - Premature morbidity (years of life lost) in 2015 lower confidence interval, ischaemic heart disease, over 25 combined
yll_2015_lower_lc_total - Premature morbidity (years of life lost) in 2015 lower confidence interval, lung cancer, over 25 combined
yll_2015_lower_str_total - Premature morbidity (years of life lost) in 2015 lower confidence interval, cerebrovascular disease (stroke), over 25 combined
yll_2015_lower_alri_total - Premature morbidity (years of life lost) in 2015 lower confidence interval, acute lower respiratory infection, all ages combined
yll_2015_lower_total - Premature morbidity (years of life lost) in 2015 lower confidence interval, all diseases combined, all ages combined
yll_2050_copd_total - Premature morbidity (years of life lost) in 2050, chronic obstructive pulmonary disease, over 25 combined
yll_2050_ihd_total - Premature morbidity (years of life lost) in 2050, ischaemic heart disease, over 25 combined
yll_2050_lc_total - Premature morbidity (years of life lost) in 2050, lung cancer, over 25 combined
yll_2050_str_total - Premature morbidity (years of life lost) in 2050, cerebrovascular disease (stroke), over 25 combined
yll_2050_alri_total - Premature morbidity (years of life lost) in 2050, acute lower respiratory infection, all ages combined
yll_2050_total - Premature morbidity (years of life lost) in 2050, all diseases combined, all ages combined
yll_2050_upper_copd_total - Premature morbidity (years of life lost) in 2050 upper confidence interval, chronic obstructive pulmonary disease, over 25 combined
yll_2050_upper_ihd_total - Premature morbidity (years of life lost) in 2050 upper confidence interval, ischaemic heart disease, over 25 combined
yll_2050_upper_lc_total - Premature morbidity (years of life lost) in 2050 upper confidence interval, lung cancer, over 25 combined
yll_2050_upper_str_total - Premature morbidity (years of life lost) in 2050 upper confidence interval, cerebrovascular disease (stroke), over 25 combined
yll_2050_upper_alri_total - Premature morbidity (years of life lost) in 2050 upper confidence interval, acute lower respiratory infection, all ages combined
yll_2050_upper_total - Premature morbidity (years of life lost) in 2050 upper confidence interval, all diseases combined, all ages combined
yll_2050_lower_copd_total - Premature morbidity (years of life lost) in 2050 lower confidence interval, chronic obstructive pulmonary disease, over 25 combined
yll_2050_lower_ihd_total - Premature morbidity (years of life lost) in 2050 lower confidence interval, ischaemic heart disease, over 25 combined
yll_2050_lower_lc_total - Premature morbidity (years of life lost) in 2050 lower confidence interval, lung cancer, over 25 combined
yll_2050_lower_str_total - Premature morbidity (years of life lost) in 2050 lower confidence interval, cerebrovascular disease (stroke), over 25 combined
yll_2050_lower_alri_total - Premature morbidity (years of life lost) in 2050 lower confidence interval, acute lower respiratory infection, all ages combined
yll_2050_lower_total - Premature morbidity (years of life lost) in 2050 lower confidence interval, all diseases combined, all ages combined
yll_2050_pop2015_copd_total - Premature morbidity (years of life lost) in 2050 sensitivity with population count from 2015, chronic obstructive pulmonary disease, over 25 combined
yll_2050_pop2015_ihd_total - Premature morbidity (years of life lost) in 2050 sensitivity with population count from 2015, ischaemic heart disease, over 25 combined
yll_2050_pop2015_lc_total - Premature morbidity (years of life lost) in 2050 sensitivity with population count from 2015, lung cancer, over 25 combined
yll_2050_pop2015_str_total - Premature morbidity (years of life lost) in 2050 sensitivity with population count from 2015, cerebrovascular disease (stroke), over 25 combined
yll_2050_pop2015_alri_total - Premature morbidity (years of life lost) in 2050 sensitivity with population count from 2015, acute lower respiratory infection, all ages combined
yll_2050_pop2015_total - Premature morbidity (years of life lost) in 2050 sensitivity with population count from 2015, all diseases combined, all ages combined
yll_2050_pop2015_upper_copd_total - Premature morbidity (years of life lost) in 2050 sensitivity with population count from 2015 upper confidence interval, chronic obstructive pulmonary disease, over 25 combined
yll_2050_pop2015_upper_ihd_total - Premature morbidity (years of life lost) in 2050 sensitivity with population count from 2015 upper confidence interval, ischaemic heart disease, over 25 combined
yll_2050_pop2015_upper_lc_total - Premature morbidity (years of life lost) in 2050 sensitivity with population count from 2015 upper confidence interval, lung cancer, over 25 combined
yll_2050_pop2015_upper_str_total - Premature morbidity (years of life lost) in 2050 sensitivity with population count from 2015 upper confidence interval, cerebrovascular disease (stroke), over 25 combined
yll_2050_pop2015_upper_alri_total - Premature morbidity (years of life lost) in 2050 sensitivity with population count from 2015 upper confidence interval, acute lower respiratory infection, all ages combined
yll_2050_pop2015_upper_total - Premature morbidity (years of life lost) in 2050 sensitivity with population count from 2015 upper confidence interval, all diseases combined, all ages combined
yll_2050_pop2015_lower_copd_total - Premature morbidity (years of life lost) in 2050 sensitivity with population count from 2015 lower confidence interval, chronic obstructive pulmonary disease, over 25 combined
yll_2050_pop2015_lower_ihd_total - Premature morbidity (years of life lost) in 2050 sensitivity with population count from 2015 lower confidence interval, ischaemic heart disease, over 25 combined
yll_2050_pop2015_lower_lc_total - Premature morbidity (years of life lost) in 2050 sensitivity with population count from 2015 lower confidence interval, lung cancer, over 25 combined
yll_2050_pop2015_lower_str_total - Premature morbidity (years of life lost) in 2050 sensitivity with population count from 2015 lower confidence interval, cerebrovascular disease (stroke), over 25 combined
yll_2050_pop2015_lower_alri_total - Premature morbidity (years of life lost) in 2050 sensitivity with population count from 2015 lower confidence interval, acute lower respiratory infection, all ages combined
yll_2050_pop2015_lower_total - Premature morbidity (years of life lost) in 2050 sensitivity with population count from 2015 lower confidence interval, all diseases combined, all ages combined
yll_2050_age2015_copd_total - Premature morbidity (years of life lost) in 2050 sensitivity with population age grouping from 2015, chronic obstructive pulmonary disease, over 25 combined
yll_2050_age2015_ihd_total - Premature morbidity (years of life lost) in 2050 sensitivity with population age grouping from 2015, ischaemic heart disease, over 25 combined
yll_2050_age2015_lc_total - Premature morbidity (years of life lost) in 2050 sensitivity with population age grouping from 2015, lung cancer, over 25 combined
yll_2050_age2015_str_total - Premature morbidity (years of life lost) in 2050 sensitivity with population age grouping from 2015, cerebrovascular disease (stroke), over 25 combined
yll_2050_age2015_alri_total - Premature morbidity (years of life lost) in 2050 sensitivity with population age grouping from 2015, acute lower respiratory infection, all ages combined
yll_2050_age2015_total - Premature morbidity (years of life lost) in 2050 sensitivity with population age grouping from 2015, all diseases combined, all ages combined
yll_2050_age2015_upper_copd_total - Premature morbidity (years of life lost) in 2050 sensitivity with population age grouping from 2015 upper confidence interval, chronic obstructive pulmonary disease, over 25 combined
yll_2050_age2015_upper_ihd_total - Premature morbidity (years of life lost) in 2050 sensitivity with population age grouping from 2015 upper confidence interval, ischaemic heart disease, over 25 combined
yll_2050_age2015_upper_lc_total - Premature morbidity (years of life lost) in 2050 sensitivity with population age grouping from 2015 upper confidence interval, lung cancer, over 25 combined
yll_2050_age2015_upper_str_total - Premature morbidity (years of life lost) in 2050 sensitivity with population age grouping from 2015 upper confidence interval, cerebrovascular disease (stroke), over 25 combined
yll_2050_age2015_upper_alri_total - Premature morbidity (years of life lost) in 2050 sensitivity with population age grouping from 2015 upper confidence interval, acute lower respiratory infection, all ages combined
yll_2050_age2015_upper_total - Premature morbidity (years of life lost) in 2050 sensitivity with population age grouping from 2015 upper confidence interval, all diseases combined, all ages combined
yll_2050_age2015_lower_copd_total - Premature morbidity (years of life lost) in 2050 sensitivity with population age grouping from 2015 lower confidence interval, chronic obstructive pulmonary disease, over 25 combined
yll_2050_age2015_lower_ihd_total - Premature morbidity (years of life lost) in 2050 sensitivity with population age grouping from 2015 lower confidence interval, ischaemic heart disease, over 25 combined
yll_2050_age2015_lower_lc_total - Premature morbidity (years of life lost) in 2050 sensitivity with population age grouping from 2015 lower confidence interval, lung cancer, over 25 combined
yll_2050_age2015_lower_str_total - Premature morbidity (years of life lost) in 2050 sensitivity with population age grouping from 2015 lower confidence interval, cerebrovascular disease (stroke), over 25 combined
yll_2050_age2015_lower_alri_total - Premature morbidity (years of life lost) in 2050 sensitivity with population age grouping from 2015 lower confidence interval, acute lower respiratory infection, all ages combined
yll_2050_age2015_lower_total - Premature morbidity (years of life lost) in 2050 sensitivity with population age grouping from 2015 lower confidence interval, all diseases combined, all ages combined
yll_2050_bm2015_copd_total - Premature morbidity (years of life lost) in 2050 sensitivity with baseline mortality data from 2015, chronic obstructive pulmonary disease, over 25 combined
yll_2050_bm2015_ihd_total - Premature morbidity (years of life lost) in 2050 sensitivity with baseline mortality data from 2015, ischaemic heart disease, over 25 combined
yll_2050_bm2015_lc_total - Premature morbidity (years of life lost) in 2050 sensitivity with baseline mortality data from 2015, lung cancer, over 25 combined
yll_2050_bm2015_str_total - Premature morbidity (years of life lost) in 2050 sensitivity with baseline mortality data from 2015, cerebrovascular disease (stroke), over 25 combined
yll_2050_bm2015_alri_total - Premature morbidity (years of life lost) in 2050 sensitivity with baseline mortality data from 2015, acute lower respiratory infection, all ages combined
yll_2050_bm2015_total - Premature morbidity (years of life lost) in 2050 sensitivity with baseline mortality data from 2015, all diseases combined, all ages combined
yll_2050_bm2015_upper_copd_total - Premature morbidity (years of life lost) in 2050 sensitivity with baseline mortality data from 2015 upper confidence interval, chronic obstructive pulmonary disease, over 25 combined
yll_2050_bm2015_upper_ihd_total - Premature morbidity (years of life lost) in 2050 sensitivity with baseline mortality data from 2015 upper confidence interval, ischaemic heart disease, over 25 combined
yll_2050_bm2015_upper_lc_total - Premature morbidity (years of life lost) in 2050 sensitivity with baseline mortality data from 2015 upper confidence interval, lung cancer, over 25 combined
yll_2050_bm2015_upper_str_total - Premature morbidity (years of life lost) in 2050 sensitivity with baseline mortality data from 2015 upper confidence interval, cerebrovascular disease (stroke), over 25 combined
yll_2050_bm2015_upper_alri_total - Premature morbidity (years of life lost) in 2050 sensitivity with baseline mortality data from 2015 upper confidence interval, acute lower respiratory infection, all ages combined
yll_2050_bm2015_upper_total - Premature morbidity (years of life lost) in 2050 sensitivity with baseline mortality data from 2015 upper confidence interval, all diseases combined, all ages combined
yll_2050_bm2015_lower_copd_total - Premature morbidity (years of life lost) in 2050 sensitivity with baseline mortality data from 2015 lower confidence interval, chronic obstructive pulmonary disease, over 25 combined
yll_2050_bm2015_lower_ihd_total - Premature morbidity (years of life lost) in 2050 sensitivity with baseline mortality data from 2015 lower confidence interval, ischaemic heart disease, over 25 combined
yll_2050_bm2015_lower_lc_total - Premature morbidity (years of life lost) in 2050 sensitivity with baseline mortality data from 2015 lower confidence interval, lung cancer, over 25 combined
yll_2050_bm2015_lower_str_total - Premature morbidity (years of life lost) in 2050 sensitivity with baseline mortality data from 2015 lower confidence interval, cerebrovascular disease (stroke), over 25 combined
yll_2050_bm2015_lower_alri_total - Premature morbidity (years of life lost) in 2050 sensitivity with baseline mortality data from 2015 lower confidence interval, acute lower respiratory infection, all ages combined
yll_2050_bm2015_lower_total - Premature morbidity (years of life lost) in 2050 sensitivity with baseline mortality data from 2015 lower confidence interval, all diseases combined, all ages combined
mort_2015_rate_total - Premature mortality rate per 100,000 population in 2015, all diseases combined, all ages combined
mort_2050_rate_total - Premature mortality rate per 100,000 population in 2050, all diseases combined, all ages combined
mort_2050_pop2015_rate_total - Premature mortality rate per 100,000 population in 2050 sensitivity with population count from 2015, all diseases combined, all ages combined
mort_2050_age2015_rate_total - Premature mortality rate per 100,000 population in 2050 sensitivity with population age grouping from 2015, all diseases combined, all ages combined
mort_2050_bm2015_rate_total - Premature mortality rate per 100,000 population in 2050 sensitivity with baseline mortality data from 2015, all diseases combined, all ages combined

## Sheet: CTL
state	pm25_state	pm25_country	pm25_country_pop_weighted	pop_2015	pop_2050	pop_2015_pm_metric_10	pop_2050_pm_metric_10	pop_2015_pm_metric_35	pop_2050_pm_metric_35	pop_2015_pm_metric_40	pop_2050_pm_metric_40	mort_2015_copd_total	mort_2015_ihd_total	mort_2015_lc_total	mort_2015_str_total	mort_2015_alri_total	mort_2015_total	mort_2015_upper_copd_total	mort_2015_upper_ihd_total	mort_2015_upper_lc_total	mort_2015_upper_str_total	mort_2015_upper_alri_total	mort_2015_upper_total	mort_2015_lower_copd_total	mort_2015_lower_ihd_total	mort_2015_lower_lc_total	mort_2015_lower_str_total	mort_2015_lower_alri_total	mort_2015_lower_total	mort_2050_copd_total	mort_2050_ihd_total	mort_2050_lc_total	mort_2050_str_total	mort_2050_alri_total	mort_2050_total	mort_2050_upper_copd_total	mort_2050_upper_ihd_total	mort_2050_upper_lc_total	mort_2050_upper_str_total	mort_2050_upper_alri_total	mort_2050_upper_total	mort_2050_lower_copd_total	mort_2050_lower_ihd_total	mort_2050_lower_lc_total	mort_2050_lower_str_total	mort_2050_lower_alri_total	mort_2050_lower_total	mort_2050_pop2015_copd_total	mort_2050_pop2015_ihd_total
Andhra Pradesh	40.4841	42.614	59.9606	83392712	103947368	83392712	103947368	64102120	79865936	55777632	69216552	14573.9	21077.3	867.819	7031.73	12017.6	55568.3	20779.7	28174.5	1126.02	8634.19	16136.3	74850.7	10777.2	16819.8	694.06	5821.55	8591.65	42704.3	42613.9	30880.5	1694.09	10375.9	8403.73	93968.1	60751.5	39601.2	2197.93	12494	11282.7	126327	31514.8	25421.6	1355.06	8759.18	6008.67	73059.3	34207.4	24782.7
Arunachal Pradesh	16.8039	42.614	59.9606	1.19347e+06	1.60792e+06	1.18451e+06	1.59815e+06	0	0	0	0	146.755	244.626	8.1295	79.1682	111.263	589.942	198.511	310.606	10.0814	95.5276	144.526	759.252	117.721	199.1	7.09083	68.0073	89.1257	481.045	464.12	387.542	17.3607	125.755	84.1847	1078.96	627.363	475.719	21.5002	149.069	109.281	1382.93	372.606	324.2	15.1666	109.674	67.5255	889.172	345.777	288.013
Assam	48.4837	42.614	59.9606	27336944	34832384	27336944	34832384	26346892	33572228	23688508	30163272	5234.08	7297.2	324.141	2477.69	4378.12	19711.2	7299.49	9691.23	410.394	3010.84	5704.43	26116.4	4021.99	6026.11	265.13	2098.93	3340.93	15753.1	15664.1	10941	649.438	3742.55	3133.68	34130.8	21846.4	13952.2	822.21	4465.58	4083.17	45169.5	12036.3	9281.54	531.231	3225.5	2391.31	27465.9	12291.7	8585.85
Bihar	82.868	42.614	59.9606	113449120	150475520	113449120	150475520	113449120	150475520	113449120	150475520	26580.7	33931.9	1786.19	12091.3	22250.7	96640.7	42963.1	47842	2436.78	15567.9	31067.7	139877	18668	27192	1317.03	9870.54	15038.9	72086.5	81859.6	53603.7	3728.14	19236.3	16534.6	174962	132348	71972.8	5082.29	24148.5	23077.8	256629	57483.4	44354.8	2751.86	16052.9	11182.5	131826	61823.9	40434.2
Chhattisgarh	49.8271	42.614	59.9606	34378536	44509964	34378536	44509964	34378536	44509964	30751464	39831764	6644.78	9222.78	412.205	3136.14	5556.67	24972.6	9668.91	12470.9	538.515	3876.81	7492.93	34048.1	4914.75	7481.28	325.38	2607.21	3960.75	19289.4	20203.8	14048.5	837.143	4810.07	4041.24	43940.8	29405.3	18198.7	1093.82	5827.35	5450.33	59975.5	14941.6	11736.2	660.693	4076.18	2880.02	34294.7	15596.5	10847.2
Delhi	122.055	42.614	59.9606	8750630	11683244	8750630	11683244	8750630	11683244	8750630	11683244	2297.95	2830.91	159.932	1025.51	1939.39	8253.68	4359.12	4136.54	232.484	1390.71	2777.47	12896.3	1434.32	2153.69	105.59	794.283	1130.01	5617.9	7202.47	4454.76	334.767	1622.57	1453.84	15068.4	13664.5	6179.81	486.624	2136.82	2082	24549.8	4495.92	3523.85	221.018	1291.38	847.25	10379.4	5393.69	3336.22
Goa	32.0568	42.614	59.9606	118917	138751	118917	138751	0	0	0	0	17.9103	27.5785	0.999822	8.95574	14.3464	69.7907	25.0773	36.2024	1.27863	10.9048	19.0054	92.4685	13.5953	21.7047	0.828305	7.47134	10.7665	54.3661	49.0501	37.8285	1.82851	12.3821	9.39725	110.486	68.678	47.7871	2.33841	14.7926	12.449	146.045	37.2328	30.7408	1.51484	10.5216	7.05229	87.0623	42.0385	32.421
Gujarat	30.9792	42.614	59.9606	62584584	80529248	62584584	80529248	35931248	46230856	25909686	33251112	10207.2	15180.8	594.729	5011.79	8313.11	39307.6	14875.2	20364	783.826	6207.8	11379.9	53610.7	7535.62	11921.1	476.146	4137.88	5982.54	30053.3	30792.6	22969.8	1198.42	7641.37	5993.13	68595.3	44873.2	29548.7	1579.34	9271.45	8203.73	93476.4	22732.9	18637	959.477	6434.01	4312.5	53075.9	23954	17854.7
Haryana	62.0136	42.614	59.9606	40580432	52811912	40580432	52811912	40249528	52392408	39962992	52023216	8841.18	11698.2	574.743	4073.88	7469.62	32657.7	14055.1	16460.7	788.016	5224.7	10544.5	47073.1	6087.1	9170.99	423.035	3280.4	4867.06	23828.6	27025.6	17923.6	1173.5	6281.87	5461.48	57866.1	42977	24038.1	1609.17	7864.77	7710.54	84199.5	18604	14542.9	863.574	5174.48	3557.46	42742.4	20751.8	13766.5
Himachal Pradesh	13.1581	42.614	59.9606	5.11424e+06	6.41832e+06	4970581	6243310	231171	288449	0	0	629.808	1051.11	32.6768	331.558	481.892	2527.04	837.941	1319.94	40.0902	397.672	614.639	3210.28	505.222	860.197	28.3164	284.699	384.905	2063.34	1857.04	1552.49	64.3795	494.069	339.921	4307.9	2470.86	1889.01	78.9863	582.554	433.567	5454.98	1489.56	1304.84	55.7874	430.734	271.478	3552.4	1478.45	1236.32
Jammu and Kashmir	8.33922	42.614	59.9606	11051375	14577304	10602588	13984354	0	0	0	0	1187.07	2096.31	58.4791	648.913	880.248	4871.01	1513.98	2536.73	68.8222	766.088	1083.52	5969.14	990.444	1770.96	52.3139	569.018	734.341	4117.08	3662.99	3251.39	120.415	1016.12	648.526	8699.45	4670.48	3832.62	141.668	1181.93	798.208	10624.9	3057.24	2809.38	107.759	902.813	541.244	7418.44	2785.53	2467.66
Jharkhand	66.1461	42.614	59.9606	41394032	54050672	41394032	54050672	41394032	54050672	41286464	53907056	8937.35	11867.8	579.031	4125.53	7543.86	33053.6	13411.5	16271.8	761.478	5154.62	10178.5	45777.9	6610.09	9717.11	450.321	3443.15	5468.25	25688.9	27373.2	18228	1183.99	6375.65	5525.95	58686.8	41064.8	23895.4	1556.82	7797.77	7454.45	81769.2	20249.4	15356.1	920.998	5423.06	4006.17	45955.8	20977.5	13965.4
Karnataka	31.3632	42.614	59.9606	66060040	84398808	66060040	84398808	18240012	24448696	1.15687e+06	1.47739e+06	9980.64	15343.1	558.428	4986.37	8000.4	38868.9	13934.7	20086.8	712.608	6068.34	10593.9	51396.4	7567.59	12091.7	461.724	4159.05	5988.53	30268.6	29990.6	23072.3	1121.51	7560.41	5752.5	67497.3	41890.8	29083.9	1431.54	9029.93	7619.29	89055.4	22724.5	18766.4	926.727	6421.45	4302.31	53141.4	23426.3	18037.6
Kerala	35.1633	42.614	59.9606	23436808	28530448	23436808	28530448	16487443	20048922	10566444	12888793	3811.21	5678.79	220.24	1869.96	3102.62	14682.8	5354.05	7491.67	282.407	2282.04	4118.73	19528.9	2860.94	4531.49	179.432	1556.65	2268.65	11397.2	10887.8	8126.51	420.139	2696.21	2119.88	24250.5	15294.7	10304.9	538.713	3228.75	2814.05	32181.1	8174.01	6688.3	342.316	2287.17	1550.22	19042	8945.56	6676.42
Madhya Pradesh	41.979	42.614	59.9606	80659536	104335640	80659536	104335640	75090784	97140736	39747192	51550820	13978	20289.3	829.152	6757.8	11505.2	53359.4	19738.6	26881	1063.12	8248.65	15222.8	71154.2	10523.8	16433.4	672.413	5649	8391.98	41670.5	42448.6	30862	1681.65	10354.7	8356.94	93704	59953	39281.6	2156.44	12402.7	11058.6	124852	31954.3	25736.9	1363.58	8816.73	6094.81	73966.3	32808.7	23855.6
Maharashtra	39.1833	42.614	59.9606	91631392	117268384	91631392	117268384	65470260	84217904	31766840	40941480	15292.9	22544.6	893.237	7458.17	12503.5	58692.3	22011.5	30170	1166.43	9185.19	16943.1	79476.2	11272.7	17604.8	716.647	6145.96	9005.99	44746.1	45977.4	33938.5	1794.05	11313.2	8992.05	102015	66205.1	43572.3	2343.32	13659.9	12187.7	137968	33883.2	27402.4	1438.92	9508.67	6474.84	78708.1	35895.1	26505.9
Manipur	31.7192	42.614	59.9606	3.35785e+06	4436950	3.35785e+06	4436950	1.78915e+06	2.32748e+06	619693	797540	517.642	783.469	31.1556	263.871	418.853	2014.99	761.172	1062.26	41.702	328.771	586.451	2780.35	388.379	613.467	25.5357	219.108	309.554	1556.04	1604.46	1218.08	64.4373	413.207	308.369	3608.55	2358.78	1580.52	86.2296	503.937	431.584	4961.05	1204.34	985.792	52.8342	349.771	227.996	2820.73	1215.37	922.015
Meghalaya	42.1367	42.614	59.9606	5.39781e+06	7100907	5.39781e+06	7100907	5.04528e+06	6.62815e+06	3.19962e+06	4.1899e+06	949.81	1370.28	56.6641	457.586	784.355	3618.7	1304.96	1791.57	71.1055	552.695	1011.13	4731.46	738.911	1138.89	46.9747	389.282	594.823	2908.88	2931.39	2118.91	116.762	712.626	578.942	6458.63	4027.01	2666.33	146.508	845.603	746.266	8431.72	2280.68	1807.69	96.806	616.494	439.076	5240.75	2229.37	1611.15
Mizoram	32.3944	42.614	59.9606	1.04309e+06	1.35649e+06	1.04309e+06	1.35649e+06	493906	645424	130836	169722	161.823	245.13	9.45541	81.3478	130.799	628.554	248.399	341.664	13.151	103.305	192.337	898.856	121.334	191.85	7.7446	67.5114	96.5897	485.03	494.21	375.051	19.3125	125.516	95.2285	1109.32	758.704	498.493	26.8635	155.742	140.042	1579.84	370.519	303.331	15.8174	106.167	70.304	866.138	379.884	288.329
Nagaland	33.476	42.614	59.9606	2.03641e+06	2436697	2.03641e+06	2436697	1.15062e+06	1.37463e+06	678494	815534	322.294	483.821	19.069	161.586	261.717	1248.49	459.928	643.944	24.7781	198.441	353.519	1680.61	241.825	382.365	15.6049	134.331	192.409	966.535	905.85	681.308	35.8308	229.402	175.284	2027.68	1292.6	870.343	46.5559	276.201	236.749	2722.45	679.741	555.994	29.3242	194.367	128.833	1588.26	756.612	569.143
Orissa	62.3761	42.614	59.9606	41579948	52332608	41579948	52332608	41579948	52332608	40610244	51095680	8920.88	11875.5	576.502	4122.65	7531.01	33026.6	13965.2	16579.3	783.142	5247.57	10521.4	47096.7	6248.03	9374.81	430.557	3343.97	5030.24	24427.6	26344.8	17583.9	1136.77	6142.64	5319.23	56527.3	41231.9	23416.2	1544.04	7637.5	7430.56	81260.2	18454.8	14350.3	849.139	5093.01	3553.69	42300.9	20938.8	13973.9
Punjab	59.981	42.614	59.9606	29550600	37397320	29550600	37397320	28843536	36511852	27650224	34998648	5932.38	8159.64	379.152	2805.67	5026.06	22302.9	8973.79	11267	508.66	3525.94	6985.96	31261.4	4226.66	6460.14	289.833	2291.1	3424.16	16691.9	17548	12169.4	750.687	4215.8	3537.6	38221.6	26545	16051.7	1007.02	5182.39	4917.89	53704	12502.5	9954.36	573.9	3516.27	2409.34	28956.3	13909.5	9611.07
Rajasthan	32.9222	42.614	59.9606	85909440	111824232	85909440	111824232	50532736	65457908	33780684	43951240	13938.5	20809.4	810.022	6861.81	11365.3	53785.1	19504.4	27372.8	1035.16	8357.71	15022.9	71293	10535.5	16733.9	661.914	5738.47	8366.31	42036.1	42506.1	31853.2	1650.38	10585	8276.83	94871.6	59477.3	40299.2	2109.01	12653.3	10940.4	125479	32133.5	26391.8	1348.79	9016.66	6093.38	74984.1	32705.7	24477.1
Sikkim	16.1782	42.614	59.9606	461407	529394	452763	520434	0	0	0	0	64.8143	94.9341	12.8904	50.8859	34.4601	257.985	83.2083	114.584	15.2722	59.4046	42.263	314.732	53.5379	81.9303	11.4291	44.9676	27.9874	219.852	194.193	131.897	30.1002	63.328	28.894	448.412	249.302	154.893	35.6561	72.9185	35.4133	548.182	160.412	116.302	26.6917	56.6831	23.5005	383.589	172.783	114.49
Tamil Nadu	33.9459	42.614	59.9606	72188944	91856056	72188944	91856056	39344156	50477532	14749284	18898812	11482.5	17269.9	657.196	5664.17	9305.33	44379.1	15875.6	22534.2	831.311	6864.66	12158.2	58264	8779.34	13956.4	543.635	4759.18	6952.63	34991.1	34322.6	25847.5	1312.27	8543.85	6653.8	76680	47455.8	32480.5	1659.92	10167.2	8693.36	100457	26243.4	21509.7	1085.47	7308.05	4971.19	61117.9	26951.5	20303.4
Tripura	48.1709	42.614	59.9606	2362355	3.04297e+06	2362355	3.04297e+06	2362355	3.04297e+06	2.30303e+06	2964512	412.21	571.46	38.7122	228.186	324.715	1575.28	605.682	781.462	51.2668	283.082	449.859	2171.35	301.525	454.755	30.5614	188.701	229.319	1204.86	1245.56	919.334	88.2046	392.776	232.481	2878.36	1830.55	1202.25	116.717	477.003	322.198	3948.72	911.062	755.394	69.6531	331.557	164.181	2231.85	966.264	713.523
Uttar Pradesh	61.6572	42.614	59.9606	213275600	275906368	213275600	275906368	210559472	272275456	207962912	268732224	44418.6	59792.3	2837.87	20647	37401.5	165097	66343.1	82113.4	3757.48	25789.4	51102.5	229106	32460.1	48480.7	2197.3	17101.9	26260.8	126501	134724	91114.6	5755.4	31665.5	27159	290418	201254	119598	7619.54	38715.8	37100.2	404288	98456	76118.2	4456.78	26753.3	19073.6	224858	104152	70443.7
Uttaranchal	17.5389	42.614	59.9606	6097499	7775376	5962493	7.61462e+06	1.1152e+06	1.54743e+06	556433	710916	793.771	1275.18	42.9282	412.491	600.389	3124.76	1045.34	1589.35	52.0621	491.048	753.518	3931.32	644.08	1065.47	37.3531	357.428	483.115	2587.45	2341.14	1972.19	88.7631	649.366	431.458	5482.91	3083.54	2385.11	107.649	760.267	541.26	6877.83	1899.23	1690.84	77.1838	571.037	346.9	4585.19	1829.58	1533.46
West Bengal	93.5366	42.614	59.9606	95449800	119918448	95449800	119918448	95137200	119525680	94905152	119228400	23541.7	29074.6	2015.43	11377.7	19310.5	85319.9	44578.3	42128.4	2922.5	15329.6	27534.3	132493	14911.1	22012.2	1362.28	8872.07	11660.8	58818.4	69345.5	44302.9	4257.04	18053.3	13544.9	149504	131163	60985	6156.98	23577.1	19310.8	241193	43960.5	34902.3	2889.37	14477.2	8185.6	104415	55230.3	35276.9
[truncated: 147 more columns]

## Sheet: ENE 0%
state	pm25_state	pm25_country	pm25_country_pop_weighted	pop_2015	pop_2050	pop_2015_pm_metric_10	pop_2050_pm_metric_10	pop_2015_pm_metric_35	pop_2050_pm_metric_35	pop_2015_pm_metric_40	pop_2050_pm_metric_40	mort_2015_copd_total	mort_2015_ihd_total	mort_2015_lc_total	mort_2015_str_total	mort_2015_alri_total	mort_2015_total	mort_2015_upper_copd_total	mort_2015_upper_ihd_total	mort_2015_upper_lc_total	mort_2015_upper_str_total	mort_2015_upper_alri_total	mort_2015_upper_total	mort_2015_lower_copd_total	mort_2015_lower_ihd_total	mort_2015_lower_lc_total	mort_2015_lower_str_total	mort_2015_lower_alri_total	mort_2015_lower_total	mort_2050_copd_total	mort_2050_ihd_total	mort_2050_lc_total	mort_2050_str_total	mort_2050_alri_total	mort_2050_total	mort_2050_upper_copd_total	mort_2050_upper_ihd_total	mort_2050_upper_lc_total	mort_2050_upper_str_total	mort_2050_upper_alri_total	mort_2050_upper_total	mort_2050_lower_copd_total	mort_2050_lower_ihd_total	mort_2050_lower_lc_total	mort_2050_lower_str_total	mort_2050_lower_alri_total	mort_2050_lower_total	mort_2050_pop2015_copd_total	mort_2050_pop2015_ihd_total
Andhra Pradesh	29.8206	33.0365	47.3965	83392712	103947368	83392712	103947368	35527416	44226736	12962488	16083781	12622.2	19373.3	708.356	6301.85	10122.3	49127.9	17241.7	24993.6	887.693	7605.71	13103.2	63831.9	9761.12	15751	592.427	5322.88	7669.63	39097.1	36913.5	28384	1383.14	9305.62	7079.64	83065.9	50420.9	35323.5	1733.27	11032.1	9164.44	107674	28546.5	23737.7	1156.81	7996.36	5364.44	66801.8	29626.4	22776.7
Arunachal Pradesh	13.8947	33.0365	47.3965	1.19347e+06	1.60792e+06	1.15173e+06	1.55567e+06	0	0	0	0	131.266	229.431	6.896	72.9785	96.7367	537.308	175.327	287.343	8.44695	87.8027	124.729	683.648	107.874	189.204	6.1356	63.4492	79.8581	446.521	415.109	363.631	14.7071	116.097	73.1711	982.716	554.078	441.194	17.9897	137.272	94.28	1244.81	341.388	307.625	13.103	102.338	60.4737	824.928	309.194	270.215
Assam	42.0407	33.0365	47.3965	27336944	34832384	27336944	34832384	23557594	30004316	19871932	25320432	4909.31	7023.57	296.455	2356.48	4069.23	18655.1	6773.28	9226.09	372.705	2851.29	5259.32	24482.7	3809.8	5806.46	245.568	2002.33	3128.67	14992.8	14692.4	10529.1	593.988	3559.95	2912.66	32288.1	20271.6	13302	746.721	4231.16	3764.65	42316.1	11401.8	8939.31	492.06	3076.33	2239.45	26149	11529.1	8262.53
Bihar	68.7678	33.0365	47.3965	113449120	150475520	113449120	150475520	113088632	150085360	113088632	150085360	24656.9	32413	1610.46	11370.9	20601	90652.3	38738.7	45404	2194.86	14508.2	28972.7	129819	17152.8	25686.9	1195.87	9213.66	13526.5	66775.7	75928.1	51185.1	3361.73	18090.7	15308.8	163874	119315	68315.7	4578.24	22526.8	21521.6	236257	52811	41946.5	2498.91	14997	10058.5	122312	57342.4	38608.7
Chhattisgarh	34.4938	33.0365	47.3965	34378536	44509964	34378536	44509964	19684630	25591936	14359920	18730258	5610.5	8345.65	324.905	2750.44	4568.49	21600	7746.99	10873.4	410.424	3330.38	5952.78	28313.9	4309.87	6831.26	268.579	2320.87	3412.56	17143.1	17062.9	12709.4	660.069	4220.87	3323.59	37976.8	23564.1	15951.8	833.915	5019.5	4331.22	49700.5	13105.7	10696	545.547	3624.18	2482.13	30453.6	13168.8	9812.03
Delhi	89.5035	33.0365	47.3965	8750630	11683244	8750630	11683244	8750630	11683244	8750630	11683244	2043.49	2633.03	136.154	929.554	1734.62	7476.85	3545.72	3820.44	195.73	1235.77	2543.02	11340.7	1287.4	1923.34	93.2677	714.927	1027.18	5046.11	6404.97	4138.9	284.997	1469.96	1300.37	13599.2	11114.6	5702.4	409.701	1900.05	1906.33	21033.1	4035.14	3157.11	195.22	1162.09	769.993	9319.55	4796.43	3099.66
Goa	25.2397	33.0365	47.3965	118917	138751	118917	138751	0	0	0	0	15.7478	25.6007	0.83245	8.14077	12.2277	62.5495	21.153	32.4508	1.03089	9.79094	15.7274	80.1529	12.4119	20.5396	0.713551	6.91469	9.62709	50.2068	43.1279	35.1211	1.52242	11.2647	8.00947	99.0456	57.9307	43.0804	1.88533	13.3128	10.3018	126.511	33.9919	29.0132	1.30497	9.72621	6.30598	80.3423	36.9629	30.1006
Gujarat	23.7977	33.0365	47.3965	62584584	80529248	62584584	80529248	12293648	15764108	9097982	11712520	8927.44	14037.5	492.194	4529.54	7075.32	35062	12431.5	18251.9	628.295	5516.61	9386.89	46215.2	6857.28	11199.5	409.794	3807.54	5362.91	27637	26930.9	21239.4	991.764	6910.54	5100.71	61173.3	37499.8	26610.4	1265.93	8259.11	6767.21	80402.5	20685.9	17465.5	825.73	5912.21	3865.84	48755.1	20950.6	16510.1
Haryana	48.4107	33.0365	47.3965	40580432	52811912	40580432	52811912	39716144	51709432	37924076	49435208	7946.64	10971.9	495.491	3740.16	6657.86	29812	12183.6	15257.4	674.617	4732.41	9421.83	42269.8	5511.61	8453.3	373.067	3004.01	4406.84	21748.8	24291.7	16802.1	1011.72	5766.95	4868.28	52740.7	37243.5	22296.2	1377.45	7132.45	6889.18	74938.8	16844.1	13419.2	761.569	4737.9	3221.15	38983.9	18652.1	12904.9
Himachal Pradesh	10.5095	33.0365	47.3965	5.11424e+06	6.41832e+06	4.76044e+06	5.98064e+06	0	0	0	0	549.1	970.622	26.9031	300.061	405.638	2252.32	715.971	1193.11	32.3075	357.661	509.867	2808.92	452.363	803.299	23.8698	260.993	335.722	1876.25	1618.89	1434.25	52.986	447.711	286.078	3839.91	2110.94	1713.63	63.6308	525.077	359.59	4772.86	1333.6	1216.82	47.0112	394.796	236.757	3228.98	1288.94	1142.14
Jammu and Kashmir	6.84016	33.0365	47.3965	11051375	14577304	10216317	13461996	0	0	0	0	1057.58	1956.55	49.7476	596.47	761.158	4421.51	1332.61	2343.26	57.8505	703.139	932.982	5369.85	895.603	1659.73	45.0769	526.706	648.027	3775.15	3262.9	3035.5	102.399	934.884	560.721	7896.41	4110.3	3546.75	119.036	1086.34	687.235	9549.66	2764.17	2631.59	92.8195	835.793	477.607	6801.98	2481.77	2304.12
Jharkhand	50.1091	33.0365	47.3965	41394032	54050672	41394032	54050672	39578464	51646080	35567176	46349548	7904.57	11026	487.88	3740.19	6603.06	29761.7	11314.5	14804.5	630.861	4593.78	8808.08	40151.7	5942.82	9040.53	390.327	3135.52	4788.6	23297.8	24207.5	16924.3	997.45	5779.52	4836.04	52744.8	34643.2	21785.5	1289.59	6961.19	6449.97	71129.5	18202.3	14272.9	798.156	4935.15	3507.61	41716.1	18553.4	12967.4
Karnataka	23.8215	33.0365	47.3965	66060040	84398808	66060040	84398808	0	0	0	0	8679.67	14151.3	457.869	4495.69	6728.08	34512.6	11671.4	17943.4	567.42	5410.9	8658.79	44251.9	6852.6	11383.3	392.723	3822.97	5302.59	27754.1	26095	21289.7	920.267	6824.94	4841.18	59971.1	35103.5	26126.8	1140.84	8071.77	6232.01	76674.9	20587.3	17621.2	788.827	5897.01	3812.07	48706.3	20372.7	16639.3
Kerala	29.1337	33.0365	47.3965	23436808	28530448	23436808	28530448	8609394	10510162	770816	945492	3473.32	5378.12	193.217	1743.23	2772.88	13560.8	4736.41	6927.73	241.777	2102.77	3587.37	17596.1	2693.18	4367.99	162.182	1473.77	2110.51	10807.6	9921.88	7695.98	368.557	2514.53	1894.43	22395.4	13530.2	9566.41	461.18	2979.47	2450.9	28988.1	7693.8	6430.21	309.37	2162.56	1441.99	18037.9	8152.49	6322.98
Madhya Pradesh	31.4702	33.0365	47.3965	80659536	104335640	80659536	104335640	25498830	33129422	11369478	14701213	12251.6	18784.7	687.8	6112.29	9831.01	47667.4	16767.2	24282.4	863.802	7382.61	12761.3	62057.3	9431.44	15234.4	573.526	5149.79	7409.56	37798.8	37204.9	28570	1394.9	9370.25	7140.78	83680.8	50922.5	35624.6	1751.97	11117	9269.96	108686	28638.6	23841.4	1163.07	8033.43	5381.51	67058	28756.5	22084.2
Maharashtra	29.2254	33.0365	47.3965	91631392	117268384	91631392	117268384	15846599	20682944	4.14918e+06	5.63005e+06	13307.2	20785.3	733.699	6714.06	10566.8	52107.1	18393.1	26970.7	929.858	8151.74	13894.8	68340.2	10234.4	16548.7	613.219	5642.07	8039.32	41077.7	40026.3	31297.7	1474.69	10194.6	7604.03	90597.4	55352.2	39163.6	1869.69	12152.6	10002.7	118541	30773.1	25689.7	1232	8718.23	5782.31	72195.3	31234.3	24437.4
Manipur	26.9056	33.0365	47.3965	3.35785e+06	4436950	3.35785e+06	4436950	619693	797540	0	0	476.988	747.041	27.72	248.137	378.891	1878.78	697.923	1006.11	36.9355	308.601	529.591	2579.16	367.1	592.417	23.26	208.536	289.268	1480.58	1478.4	1161.48	57.3288	388.75	278.957	3364.91	2162.54	1498.66	76.3704	473.251	389.749	4600.58	1138.28	950.216	48.1218	332.597	213.049	2682.26	1119.91	879.183
Meghalaya	35.6188	33.0365	47.3965	5.39781e+06	7100907	5.39781e+06	7100907	2.94461e+06	3859547	2.23484e+06	2921352	877.719	1308	50.7074	430.679	714.395	3381.5	1193.2	1688.62	63.1354	517.83	914.95	4377.73	687.33	1085.65	42.5508	367.002	545.941	2728.47	2708.72	2022.33	104.477	670.878	527.254	6033.66	3681.83	2517.97	130.072	792.689	675.215	7797.77	2121.36	1722.87	87.6811	581.172	402.969	4916.05	2060.16	1537.78
Mizoram	26.9888	33.0365	47.3965	1.04309e+06	1.35649e+06	1.04309e+06	1.35649e+06	0	0	0	0	147.41	232.183	8.28129	75.8565	116.655	580.386	225.512	322.129	11.4984	96.3509	171.849	827.339	113.784	184.369	6.96669	63.8228	89.4026	458.345	450.21	355.27	16.915	117.108	84.9382	1024.44	688.835	470.289	23.4891	145.318	125.14	1453.07	347.477	290.906	14.2292	100.268	65.0794	817.96	346.049	273.116
Nagaland	28.1907	33.0365	47.3965	2.03641e+06	2436697	2.03641e+06	2436697	189483	213350	0	0	295.002	459.525	16.8113	151.175	234.919	1157.43	419.108	607.918	21.7895	185.484	317.666	1551.97	226.006	363.483	14.0561	126.76	178.343	908.648	829.035	647.06	31.5825	214.701	157.321	1879.7	1177.72	822.64	40.9313	258.246	212.717	2512.26	635.097	528.095	26.4062	183.276	119.397	1492.27	692.54	540.574
Orissa	47.2996	33.0365	47.3965	41579948	52332608	41579948	52332608	38088648	47912836	35764652	44955804	7992.59	11114.3	495.164	3776.53	6676.19	30054.7	11871	15147.6	656.789	4712.3	9147.31	41535	5782.93	8869.27	384.448	3103.89	4622.76	22763.3	23602.7	16448.8	976.336	5626.93	4715.21	51369.9	35049.6	21448.8	1294.88	6873.02	6459.75	71126.1	17079.8	13546.6	758.138	4720.2	3265.48	39370.2	18760	13072
Punjab	49.2583	33.0365	47.3965	29550600	37397320	29550600	37397320	26425198	33449974	24226720	30643710	5444.7	7751.88	336.587	2622.27	4565.96	20721.4	8146.13	10635.9	452.531	3281.79	6383.75	28900.1	3905.12	6082.27	261.486	2140.98	3145.12	15535	16104	11558.1	666.374	3940.7	3213.07	35482.2	24094	15161.5	895.844	4826.32	4493.19	49470.9	11550.7	9376.96	517.737	3285.83	2212.96	26944.1	12765.8	9128.28
Rajasthan	25.807	33.0365	47.3965	85909440	111824232	85909440	111824232	25288024	32979276	12399148	16248266	12394.9	19425.4	686.523	6279.43	9861.2	48647.5	16894.3	24951.3	859.677	7579.19	12780.7	63065.2	9609.77	15704.8	576.062	5306.82	7522.13	38719.6	37798.1	29734.1	1398.7	9692.08	7181.68	85804.6	51516.2	36867.8	1751.36	11491.7	9307.62	110935	29308.7	24742.5	1173.76	8332.74	5478.21	69036	29084.1	22849.6
Sikkim	13.7801	33.0365	47.3965	461407	529394	447339	514652	0	0	0	0	59.3774	90.2664	11.3733	47.7529	30.8916	239.662	75.6324	107.923	13.326	55.5327	37.7181	290.132	49.5079	78.115	10.1899	42.3576	25.4628	205.633	177.911	125.454	26.5579	59.5118	25.8951	415.33	226.613	146.158	31.1125	68.3525	31.5948	503.83	148.341	110.852	23.7978	53.4353	21.3725	357.799	158.267	108.888
Tamil Nadu	26.3062	33.0365	47.3965	72188944	91856056	72188944	91856056	6282973	8101769	404096	553534	10089.2	16020.1	546.823	5140.92	7942.75	39739.7	13516.8	20317.2	674.935	6166.48	10138.1	50813.4	7958.03	13115.4	466.655	4380.24	6184.96	32105.3	30160.4	23979.3	1092.04	7760.49	5680.28	68672.5	40411.5	29424	1348	9150.07	7250.64	87584.3	23786.2	20171.8	931.789	6719.84	4422.13	56031.8	23681	18835.1
Tripura	40.6291	33.0365	47.3965	2362355	3.04297e+06	2362355	3.04297e+06	2.23644e+06	2.87927e+06	1.46608e+06	1.88033e+06	381.563	545.898	34.6809	214.809	297.019	1473.97	558.998	742.762	45.7994	266.343	412.638	2026.54	281.675	431.588	27.8264	177.996	212.895	1131.98	1152.99	877.97	78.9952	369.737	212.665	2692.36	1689.57	1142.58	104.166	448.666	295.616	3680.6	851.164	717.441	63.4139	312.678	152.438	2097.13	894.427	681.41
Uttar Pradesh	48.98	33.0365	47.3965	213275600	275906368	213275600	275906368	205670288	265734832	193427072	249948928	40315	56430	2478.21	19118	33609.7	151951	58671.3	76504.4	3257.45	23654.1	45744.3	207832	29396.3	45165.9	1944.84	15761	23472.6	115741	122270	85955.1	5025.61	29320.6	24404.5	266975	177942	111565	6604.86	35547.7	33209.9	364869	89161.9	70980.5	3944.66	24665.1	17048.1	205800	94528.9	66456.5
Uttaranchal	14.4858	33.0365	47.3965	6097499	7775376	5.84541e+06	7.47178e+06	556433	710916	0	0	713.705	1197.53	36.9727	381.181	526.268	2855.65	927.245	1472.21	44.3061	452.177	655.919	3551.86	586.785	1004.83	32.6034	332.375	430.971	2387.56	2106.68	1854.6	76.5984	601.537	378.738	5018.15	2737.62	2217.28	91.8361	702.283	471.906	6220.93	1731.06	1595.09	67.4774	531.718	309.685	4235.04	1644.27	1440.84
West Bengal	75.4209	33.0365	47.3965	95449800	119918448	95449800	119918448	94905152	119228400	94796688	119085472	21653.2	27606.8	1795.76	10607.7	17839.8	79503.2	38650.5	39707.6	2564.32	14040.3	25686.4	120649	14124.1	21004.6	1263.69	8354.11	10978.8	55725.4	63777.1	42031.4	3791.67	16824.4	12512.1	138937	113687	57442.7	5398.62	21614.2	18012.1	216154	41635.9	33253.5	2679	13611.1	7705.54	98885.1	50800.1	33469.8
[truncated: 147 more columns]

## Sheet: IND 0%
state	pm25_state	pm25_country	pm25_country_pop_weighted	pop_2015	pop_2050	pop_2015_pm_metric_10	pop_2050_pm_metric_10	pop_2015_pm_metric_35	pop_2050_pm_metric_35	pop_2015_pm_metric_40	pop_2050_pm_metric_40	mort_2015_copd_total	mort_2015_ihd_total	mort_2015_lc_total	mort_2015_str_total	mort_2015_alri_total	mort_2015_total	mort_2015_upper_copd_total	mort_2015_upper_ihd_total	mort_2015_upper_lc_total	mort_2015_upper_str_total	mort_2015_upper_alri_total	mort_2015_upper_total	mort_2015_lower_copd_total	mort_2015_lower_ihd_total	mort_2015_lower_lc_total	mort_2015_lower_str_total	mort_2015_lower_alri_total	mort_2015_lower_total	mort_2050_copd_total	mort_2050_ihd_total	mort_2050_lc_total	mort_2050_str_total	mort_2050_alri_total	mort_2050_total	mort_2050_upper_copd_total	mort_2050_upper_ihd_total	mort_2050_upper_lc_total	mort_2050_upper_str_total	mort_2050_upper_alri_total	mort_2050_upper_total	mort_2050_lower_copd_total	mort_2050_lower_ihd_total	mort_2050_lower_lc_total	mort_2050_lower_str_total	mort_2050_lower_alri_total	mort_2050_lower_total	mort_2050_pop2015_copd_total	mort_2050_pop2015_ihd_total
Andhra Pradesh	34.3074	36.1354	49.8715	83392712	103947368	83392712	103947368	45218180	55685080	24750568	30233256	13301.5	19979.1	762.554	6556.81	10784.7	51384.6	18283	25951.9	959.576	7925.04	14003	67122.4	10234.5	16334	632.9	5532.66	8084.84	40818.9	38876.1	29260.8	1487.63	9674.95	7537.32	86836.7	53424.4	36621.8	1871.73	11484.9	9785.33	113188	29916.1	24597.9	1234.94	8307.33	5651.52	69707.8	31220.9	23488.8
Arunachal Pradesh	14.9149	36.1354	49.8715	1.19347e+06	1.60792e+06	1.16847e+06	1.57938e+06	0	0	0	0	136.758	234.906	7.33223	75.2018	101.836	556.034	183.211	295.216	9.00815	90.4993	131.506	709.44	111.436	192.783	6.47949	65.1006	83.1998	458.999	432.391	372.191	15.6432	119.541	77.0151	1016.78	578.888	452.891	19.1927	141.371	99.3869	1291.73	352.617	313.575	13.844	104.973	63.001	848.009	322.175	276.626
Assam	42.9549	36.1354	49.8715	27336944	34832384	27336944	34832384	23688508	30163272	20775128	26470222	4944.13	7054.16	299.297	2369.54	4103.21	18770.3	6802.98	9254.85	375.273	2863.39	5284.56	24581.1	3844.01	5842.68	248.316	2015.82	3167.15	15118	14796.3	10574.8	599.677	3579.51	2936.9	32487.2	20359.5	13345.3	751.846	4249.45	3782.53	42488.7	11504.1	8992.88	497.567	3096.54	2266.98	26358	11610.9	8298.56
Bihar	70.5961	36.1354	49.8715	113449120	150475520	113449120	150475520	113449120	150475520	113088632	150085360	24874.2	32587.2	1629.93	11452	20794.3	91337.7	37988.2	45203.9	2176.86	14445.3	28676.8	128491	18009.4	26392.4	1243.54	9463.27	14484.4	69593	76596.2	51466.3	3402.78	18221.8	15453.2	165140	116997	68111.7	4541.58	22462.3	21303.3	233416	55453.3	42970.6	2598.37	15369.9	10769.9	127162	57844.4	38819.6
Chhattisgarh	42.3829	36.1354	49.8715	34378536	44509964	34378536	44509964	30138378	39002708	22000882	28556440	6130.95	8794.04	368.056	2944.7	5071.82	23309.6	8632.7	11666.8	471.714	3592.95	6705.38	31069.6	4631.65	7189.03	298.14	2469.53	3702.71	18291.1	18638.9	13391	747.336	4516.44	3688.13	40981.8	26249	17067.1	957.959	5408.27	4876.89	54559.3	14078.2	11260	605.266	3857.01	2691.81	32492.3	14390.4	10340.4
Delhi	105.715	36.1354	49.8715	8750630	11683244	8750630	11683244	8750630	11683244	8750630	11683244	2172.23	2733.59	148.089	977.93	1841.02	7872.86	3852.47	3960.58	211.107	1302.72	2648.85	11975.7	1402.8	2103.92	101.703	767.722	1110.89	5487.03	6808.6	4299.24	309.988	1546.86	1380.15	14344.8	12076.5	5918.01	441.901	2003.81	1985.64	22425.9	4397.12	3434.66	212.885	1246.01	832.894	10123.6	5098.59	3219.7
Goa	27.2783	36.1354	49.8715	118917	138751	118917	138751	0	0	0	0	16.4491	26.2523	0.88583	8.40624	12.9132	64.9067	22.0129	33.2941	1.09481	10.0915	16.5308	83.0242	12.8095	20.93	0.751194	7.0987	10.0128	51.6022	45.0485	36.0124	1.62004	11.6284	8.45847	102.768	60.2858	44.1885	2.00224	13.7199	10.8281	131.025	35.0807	29.5898	1.37381	9.98845	6.55863	82.5914	38.609	30.8645
Gujarat	24.524	36.1354	49.8715	62584584	80529248	62584584	80529248	10920154	14039266	4.99845e+06	6451752	8799.39	13940.8	480.444	4483.42	6951.08	34655.1	12041.7	17935.6	604.031	5424.11	9066.03	45071.5	6823.67	11178.4	404.465	3784.16	5334.38	27525	26549.2	21094.9	968.335	6841.51	5011.78	60465.8	36328.6	26192.3	1217.3	8128.11	6536.39	78402.7	20588.9	17423.3	815.232	5874.53	3845.95	48547.9	20649.8	16395.3
Haryana	52.5467	36.1354	49.8715	40580432	52811912	40580432	52811912	39962992	52023216	38950952	50740544	8225.92	11200.6	519.993	3844.26	6915.15	30705.9	12619.5	15572.5	704.583	4863.9	9712.55	43473.1	5766.5	8789.77	392.521	3113.51	4606.22	22668.5	25144.8	17154.6	1061.71	5927.36	5056.18	54344.6	38574.3	22760.6	1438.52	7330.7	7100.93	77205.1	17627.4	13929.1	801.391	4907.71	3367.5	40633.1	19307.7	13175.8
Himachal Pradesh	11.0268	36.1354	49.8715	5.11424e+06	6.41832e+06	4811345	6043780	0	0	0	0	568.093	989.58	28.2608	307.487	423.594	2317.01	745.796	1224.12	34.1848	367.292	535.211	2906.61	464.63	816.733	24.9105	266.535	347.18	1919.99	1675.25	1462.24	55.6809	458.694	298.829	3950.69	2199.38	1756.56	67.3546	538.934	377.58	4939.81	1370.01	1237.76	49.0777	403.25	244.893	3304.99	1333.54	1164.33
Jammu and Kashmir	7.01869	36.1354	49.8715	11051375	14577304	10343802	13629642	0	0	0	0	1060.56	1961.72	49.8867	598.09	763.378	4433.63	1335.91	2348.93	57.9912	704.988	935.304	5383.13	897.875	1663.23	45.2082	528.038	650.075	3784.43	3272.48	3043.79	102.707	937.528	562.425	7918.93	4121.11	3555.87	119.355	1089.33	689.051	9574.71	2771.41	2637.49	93.1064	837.998	479.15	6819.16	2488.73	2310.21
Jharkhand	55.8402	36.1354	49.8715	41394032	54050672	41394032	54050672	41042608	53584696	39578464	51646080	8310.36	11358.9	523.452	3891.63	6974.78	31059.1	12026.9	15311.4	677.141	4796.1	9268.65	42080.2	6270.62	9359.17	416.88	3272.61	5130.1	24449.4	25457.5	17442.1	1070.61	6014.86	5109.95	55095	36838.4	22530.5	1384.82	7267.2	6789.58	74810.5	19211.3	14772.7	852.748	5150.45	3758.92	43746.1	19505.9	13361.8
Karnataka	26.7581	36.1354	49.8715	66060040	84398808	66060040	84398808	538565	689046	0	0	9133.61	14575.2	492.182	4667.73	7170.39	36039.1	12368	18632	613.648	5626.89	9271.35	46511.9	7111.98	11635.9	417.067	3942.53	5554.6	28662.1	27431.3	21912.6	987.737	7078.23	5152.62	62562.4	37156.9	27076.9	1231.78	8383.2	6663.61	80512.3	21350.3	18022.1	836.674	6079.98	3989.38	50278.4	21438.2	17136.1
Kerala	31.3889	36.1354	49.8715	23436808	28530448	23436808	28530448	10566444	12888793	2.49683e+06	3.0768e+06	3598.78	5491.53	203.076	1790.44	2895.33	13979.2	4945.87	7119.92	255.551	2164.44	3764.56	18250.3	2769.45	4459.31	169.151	1508.99	2178.59	11085.5	10280.9	7858.37	387.392	2582.22	1978.22	23087.1	14128.9	9821.41	487.49	3065.83	2572.12	30075.8	7912.22	6566.11	322.689	2214.72	1488.62	18504.4	8446.96	6456.16
Madhya Pradesh	35.5363	36.1354	49.8715	80659536	104335640	80659536	104335640	35345340	45820372	16665267	21586566	12854.4	19313.5	736.842	6338.13	10413.3	49656.2	17690.9	25080.4	926.991	7663.11	13503.1	64864.5	9906.18	15818	611.997	5353.7	7821.33	39511.2	39036	29375.2	1494.41	9714.6	7563.71	87183.9	53732.1	36771.1	1880.26	11536.4	9809.05	113729	30078.9	24730	1241.05	8348.52	5680.37	70078.9	30171.5	22706.6
Maharashtra	32.9353	36.1354	49.8715	91631392	117268384	91631392	117268384	23940862	30469950	9186344	11683631	13881.9	21310	778.247	6930.39	11132.5	54033	19234.3	27783.8	987.561	8413.07	14637.6	71056.3	10568.6	16901.5	644.705	5796.42	8354.19	42265.4	41698.2	32061.8	1561.05	10509.7	7997.88	93828.6	57777.2	40269.7	1980.96	12524.2	10516.5	123069	31746.3	26234.4	1293.21	8951.36	6001.98	74227.2	32583.2	25052.9
Manipur	28.076	36.1354	49.8715	3.35785e+06	4436950	3.35785e+06	4436950	0	0	0	0	483.909	753.393	28.3327	250.928	385.71	1902.27	710.903	1017.98	37.9021	312.695	541.19	2620.67	370.995	596.215	23.6893	210.468	293.068	1494.43	1499.97	1171.38	58.6018	393.104	283.954	3407.01	2202.9	1515.52	78.3743	479.416	398.245	4674.45	1150.42	956.619	49.0138	335.735	215.836	2707.62	1136.17	886.647
Meghalaya	36.1819	36.1354	49.8715	5.39781e+06	7100907	5.39781e+06	7100907	3.14639e+06	4.11853e+06	2355240	3.08057e+06	883.012	1312.66	51.1356	432.66	719.571	3399.04	1192.88	1688.49	63.2896	518.733	914.639	4378.03	696.889	1095.43	43.1299	370.173	555.78	2761.4	2725.01	2029.53	105.358	673.939	531.066	6064.9	3680.82	2519.2	130.389	794.28	674.982	7799.67	2150.82	1737.2	88.8724	585.935	410.217	4973.05	2072.58	1543.26
Mizoram	28.9201	36.1354	49.8715	1.04309e+06	1.35649e+06	1.04309e+06	1.35649e+06	130836	169722	0	0	152.459	236.776	8.68952	77.7925	121.608	597.326	233.296	328.809	12.0617	98.7773	178.662	851.607	116.521	187.065	7.24472	65.1415	92.0337	468.007	465.615	362.278	17.7484	120.069	88.5364	1054.25	712.575	479.942	24.6387	148.955	130.087	1496.2	355.825	295.365	14.7966	102.371	66.9892	835.347	357.903	278.51
Nagaland	29.5385	36.1354	49.8715	2.03641e+06	2436697	2.03641e+06	2436697	678494	815534	0	0	302.097	465.923	17.3946	153.9	241.889	1181.2	429.466	617.039	22.5479	188.773	326.781	1584.61	230.173	368.885	14.4615	128.749	182.046	924.315	849.023	656.08	32.6812	218.551	161.993	1918.33	1206.92	834.786	42.3601	262.81	218.825	2565.7	646.87	536.041	27.1707	186.19	121.878	1518.15	709.199	548.092
Orissa	53.2358	36.1354	49.8715	41579948	52332608	41579948	52332608	40130468	50497168	38135044	47973568	8323.41	11390.5	523.562	3899.79	6988.61	31125.9	12330.7	15552.5	691.3	4859.95	9524.82	42959.3	6075.84	9192.39	407.146	3223.91	4893.25	23792.5	24579.8	16859.8	1032.34	5810.27	4935.94	53218.2	36407.5	22019.6	1362.94	7089.39	6726.49	73605.9	17944.8	14024.4	802.904	4899.77	3456.52	41128.3	19536.5	13398.6
Punjab	49.5065	36.1354	49.8715	29550600	37397320	29550600	37397320	27227940	34477864	24451584	30930424	5422.77	7734.19	334.387	2613.58	4545.65	20650.6	8096.42	10599	448.934	3267.43	6345.16	28756.9	3893.88	6057.58	260.371	2134.32	3140.99	15487.1	16041	11531.3	662.075	3927.51	3199.6	35361.5	23950	15109.8	888.78	4805.45	4467.47	49221.5	11518.6	9340.65	515.581	3275.51	2210.35	26860.7	12714.7	9107.01
Rajasthan	27.1803	36.1354	49.8715	85909440	111824232	85909440	111824232	25115838	32662430	14758815	19285578	12607.1	19622.2	703.053	6360.49	10068.3	49361.1	17035.3	25074.8	873.717	7648.12	12920.2	63552.1	9854.66	16108.3	592.729	5405.45	7713.11	39674.3	38445	30035.9	1432.39	9816.57	7331.99	87061.9	51944.2	37078.6	1779.93	11600.3	9408.33	111811	30055.6	25333.1	1207.75	8482.54	5617.33	70696.3	29581.7	23080.8
Sikkim	14.3427	36.1354	49.8715	461407	529394	452763	520434	0	0	0	0	60.6164	91.345	11.7205	48.4806	31.6867	243.849	77.2033	109.268	13.7411	56.3731	38.672	295.258	50.5386	79.1003	10.4874	42.993	26.0829	209.202	181.622	126.938	27.3694	60.3932	26.568	422.89	231.316	147.94	32.0825	69.356	32.3965	513.091	151.43	112.235	24.4931	54.2192	21.8979	364.275	161.589	110.183
Tamil Nadu	29.9135	36.1354	49.8715	72188944	91856056	72188944	91856056	9471812	11987220	3.43579e+06	4.36339e+06	10674	16552.4	592.375	5361.22	8514.61	41694.6	14421.4	21189.9	736.082	6445.81	10926.2	53719.4	8337.77	13515.2	500.344	4549.51	6539.41	33442.2	31897.7	24770	1182.4	8088.21	6086.59	72024.8	43092	30632.4	1469.1	9556.02	7809.35	92558.9	24919.8	20795.7	998.777	6979.77	4674.99	58369.1	25053.7	19459.9
Tripura	42.1166	36.1354	49.8715	2362355	3.04297e+06	2362355	3.04297e+06	2362355	3.04297e+06	1.79077e+06	2302245	387.34	550.806	35.3465	217.22	302.392	1493.1	561.386	745.043	46.1837	268.079	414.745	2035.44	288.354	440.716	28.5505	181.045	218.091	1156.76	1170.48	885.772	80.4786	373.762	216.531	2727.03	1696.9	1146.79	104.98	451.685	297.179	3697.53	871.286	731.433	65.0707	317.846	156.13	2141.77	907.973	687.454
Uttar Pradesh	52.8252	36.1354	49.8715	213275600	275906368	213275600	275906368	208115904	269040352	200956864	259620256	41459.2	57374.4	2577.72	19544.5	34673.6	155629	60239.3	77704.3	3371.39	24147.2	46830.8	212293	30623.7	46538.5	2032.37	16240.1	24595.8	120030	125755	87409.1	5228.39	29977.1	25180	273549	182750	113359	6837.56	36299.5	34002.9	373250	92889.5	73033.8	4122.57	25396.5	17864.8	213307	97211.5	67576.1
Uttaranchal	15.3833	36.1354	49.8715	6097499	7775376	5910602	7551726	556433	710916	0	0	736.922	1220.74	38.6568	390.408	547.322	2934.04	961.277	1506.99	46.5089	463.694	683.94	3662.41	603.493	1023.04	33.9645	339.742	445.843	2446.09	2174.53	1890.08	80.0824	615.796	393.77	5154.25	2837.09	2267.66	96.3828	719.649	491.913	6412.69	1779.98	1624.12	70.2928	543.42	320.334	4338.15	1697.73	1468.67
West Bengal	79.6032	36.1354	49.8715	95449800	119918448	95449800	119918448	94935288	119268216	94796688	119085472	21996	27875.2	1841.5	10754.7	18122.9	80590.2	38641.8	39950.4	2597.54	14164.5	25838	121192	14506.4	21408.4	1301.36	8522.64	11347.2	57085.9	64803.1	42461.5	3893.87	17072.7	12713	140944	113730	57858.7	5480.3	21846.8	18121.8	217037	42768.3	33866.4	2761.45	13887.8	7964.94	101249	51603.8	33806.9
[truncated: 147 more columns]

## Sheet: RES 0%
state	pm25_state	pm25_country	pm25_country_pop_weighted	pop_2015	pop_2050	pop_2015_pm_metric_10	pop_2050_pm_metric_10	pop_2015_pm_metric_35	pop_2050_pm_metric_35	pop_2015_pm_metric_40	pop_2050_pm_metric_40	mort_2015_copd_total	mort_2015_ihd_total	mort_2015_lc_total	mort_2015_str_total	mort_2015_alri_total	mort_2015_total	mort_2015_upper_copd_total	mort_2015_upper_ihd_total	mort_2015_upper_lc_total	mort_2015_upper_str_total	mort_2015_upper_alri_total	mort_2015_upper_total	mort_2015_lower_copd_total	mort_2015_lower_ihd_total	mort_2015_lower_lc_total	mort_2015_lower_str_total	mort_2015_lower_alri_total	mort_2015_lower_total	mort_2050_copd_total	mort_2050_ihd_total	mort_2050_lc_total	mort_2050_str_total	mort_2050_alri_total	mort_2050_total	mort_2050_upper_copd_total	mort_2050_upper_ihd_total	mort_2050_upper_lc_total	mort_2050_upper_str_total	mort_2050_upper_alri_total	mort_2050_upper_total	mort_2050_lower_copd_total	mort_2050_lower_ihd_total	mort_2050_lower_lc_total	mort_2050_lower_str_total	mort_2050_lower_alri_total	mort_2050_lower_total	mort_2050_pop2015_copd_total	mort_2050_pop2015_ihd_total
Andhra Pradesh	23.7882	22.2265	29.6032	83392712	103947368	83392712	103947368	5757858	7079856	1.33765e+06	1.65131e+06	11027.4	17914	584.81	5700.19	8566.18	43792.7	14479.1	22303.7	708.684	6786.4	10737	55014.9	8880.14	14887.1	507.387	4909.48	6830.27	36014.3	32248.5	26249.8	1141.83	8424.32	5990.91	74055.4	42343.6	31702.6	1383.72	9867.71	7509.53	92807.1	25967.5	22367	990.649	7365.32	4776.76	61467.2	25883.3	21064.5
Arunachal Pradesh	10.354	22.2265	29.6032	1.19347e+06	1.60792e+06	1.04866e+06	1.41501e+06	0	0	0	0	105.179	202.221	5.01748	62.3791	72.9803	447.777	140.674	251.949	6.12541	75.4172	94.9372	569.103	89.917	170.36	4.60471	55.3331	63.2539	383.469	332.112	320.627	10.6707	99.4605	55.068	817.938	443.83	387.321	13.0073	118.132	71.5866	1033.88	284.185	276.269	9.80436	89.2628	47.7859	707.307	247.67	238.406
Assam	20.5768	22.2265	29.6032	27336944	34832384	27336944	34832384	0	0	0	0	3265.34	5545.86	165.791	1736.98	2471.7	13185.7	4470.82	7076.38	208.391	2107.79	3257.43	17120.8	2644.83	4534.53	145.322	1496.27	2008.28	10829.2	9772.23	8315.27	332.002	2629.84	1769.2	22818.5	13380.4	10253.4	417.271	3132.72	2331.7	29515.6	7915.17	6982.65	291.031	2299.35	1437.46	18925.7	7667.74	6525.06
Bihar	29.2759	22.2265	29.6032	113449120	150475520	113449120	150475520	14183731	18817676	4480928	5.94639e+06	16433.9	25511.6	909.828	8298.78	12930.8	64084.9	21550.3	31907.9	1101.13	9849.77	16109.5	80518.6	13296.8	21588	788.262	7188.52	10267.5	53129.1	50657.6	40192.7	1895.64	13194.3	9602.52	115543	66437.9	48704.7	2293.39	15411.9	11961.6	144809	40981.8	34817.4	1642.96	11600.9	7626.77	96669.8	38276.5	30326.6
Chhattisgarh	28.5356	22.2265	29.6032	34378536	44509964	34378536	44509964	9079129	11833366	6440233	8367135	5045.6	7839.55	280.079	2538.28	4017.18	19720.7	6771.21	9958.98	345.99	3043.68	5118.66	25238.5	3981.13	6503.24	237.559	2168.29	3106.96	15997.2	15340.6	11937.2	568.767	3896.64	2921.59	34664.8	20589.3	14664.2	702.667	4593.44	3722.93	44272.6	12102.9	10160.1	482.375	3382.29	2259.33	28387	11842.9	9217.39
Delhi	89.291	22.2265	29.6032	8750630	11683244	8750630	11683244	8750630	11683244	8750630	11683244	2026.35	2619.48	134.591	923.138	1719.75	7423.3	3391.4	3767.91	189.716	1212.62	2494.66	11056.3	1315.14	1990.69	94.1956	722.142	1043.31	5165.47	6351.58	4117.49	281.747	1459.85	1289.29	13499.9	10631.8	5628.02	397.148	1867.02	1870.15	20394.2	4122.59	3252.32	197.184	1171.85	782.234	9526.17	4756.19	3083.53
Goa	21.1627	22.2265	29.6032	118917	138751	118917	138751	0	0	0	0	14.2765	24.2002	0.723676	7.58015	10.8022	57.5827	18.3553	29.4838	0.857855	8.94489	13.3012	70.9431	11.7598	20.4631	0.641704	6.60021	8.84925	48.3141	39.0985	33.208	1.32349	10.4974	7.07571	91.203	50.269	39.381	1.56888	12.201	8.71264	112.132	32.2062	28.7272	1.17357	9.26709	5.79648	77.1705	33.5094	28.461
Gujarat	20.3769	22.2265	29.6032	62584584	80529248	62584584	80529248	9419666	12162592	8383156	10809139	8218.75	13363	439.421	4258.73	6388.83	32668.8	11011.9	16810.5	542.026	5106.8	8182.44	41653.7	6537.68	11011.3	375.479	3649.25	5014.17	26587.9	24787.8	20220.1	885.17	6500.48	4604.77	56998.3	33209.4	24630.3	1091.76	7663.86	5897.53	72492.9	19718.7	17103.3	756.378	5657.85	3613.78	46850	19287.6	15720
Haryana	38.4284	22.2265	29.6032	40580432	52811912	40580432	52811912	31826766	41653748	25363120	33234288	7232.45	10366.9	435.115	3473.77	5977.25	27485.4	10692.1	14125.7	580.427	4329.52	8291.58	38019.3	5218.15	8122.27	340.388	2841.18	4156.96	20678.9	22108.6	15872.3	888.442	5357.29	4370.73	48597.4	32678.4	20694.4	1184.93	6536.6	6061.37	67155.7	15949.4	12860.3	694.935	4473.36	3038.98	37017	16975.8	12190.7
Himachal Pradesh	7.15476	22.2265	29.6032	5.11424e+06	6.41832e+06	3.57226e+06	4492442	0	0	0	0	401.186	808.755	17.3174	240.103	272.844	1740.2	519.111	984.89	20.5107	287.261	344.814	2156.59	347.736	688.378	15.9948	214.508	240.034	1506.65	1183.61	1197.5	34.1367	359.766	192.587	2967.6	1531.58	1419.75	40.4332	423.589	243.386	3658.74	1025.76	1040.41	31.5262	324.868	169.4	2591.97	941.698	953.175
Jammu and Kashmir	4.47836	22.2265	29.6032	11051375	14577304	1.98634e+06	2547905	0	0	0	0	616.176	1429.72	23.3933	409.319	386.036	2864.64	767.143	1709.32	26.6675	486.026	476.271	3465.43	555.5	1252.55	22.198	374.186	353.969	2558.41	1899.11	2223.48	48.0778	645.575	284.117	5100.36	2363.91	2595.32	54.7918	755.766	350.504	6120.3	1712.85	1981.04	45.6363	595.19	260.631	4595.36	1446.07	1689.31
Jharkhand	31.0465	22.2265	29.6032	41394032	54050672	41394032	54050672	12299490	15833206	5890527	7654095	6292.57	9636.77	354.224	3138.2	5047.89	24469.7	8333.51	12167.7	432.649	3741.87	6332.54	31008.2	5053.62	8130.34	303.629	2708.84	3976.03	20172.5	19266.8	14786	723.973	4852.41	3695.87	43325	25512.5	18066.9	884.185	5691.34	4636.16	54791.1	15474.7	12775	620.643	4252.15	2911.4	36033.9	14769.7	11330.2
Karnataka	18.9169	22.2265	29.6032	66060040	84398808	66060040	84398808	0	0	0	0	7464.05	12981.7	369.023	4030.74	5556.83	30402.4	9717.3	15928.9	442.163	4793.37	6960.94	37842.7	6111.98	10643.4	326.719	3489.71	4585.08	25156.9	22419.5	19528	740.696	6122.76	3993.84	52804.7	29198.4	23303.3	887.867	7166.54	5004.46	65560.6	18351.7	16430.2	655.592	5376.14	3294.01	44107.6	17519.4	15270.6
Kerala	19.4569	22.2265	29.6032	23436808	28530448	23436808	28530448	0	0	0	0	2739.63	4694.69	137.519	1465.15	2059.34	11096.3	3562.87	5763.65	164.761	1741.08	2570.14	13802.5	2232.16	3858.91	121.14	1266.02	1684.27	9162.5	7826.1	6721	262.313	2117.12	1406.95	18333.5	10177.5	8021.12	314.268	2475.8	1755.9	22744.6	6376.93	5670.15	231.082	1856.18	1150.76	15285.1	6430.39	5521.86
Madhya Pradesh	22.0912	22.2265	29.6032	80659536	104335640	80659536	104335640	2173227	2863066	1.66357e+06	2194398	9802.79	16502	502.181	5184.43	7444.66	39436.1	12840.8	20362.5	605.478	6169.14	9333.84	49311.8	7928.84	13598.2	437.99	4468.93	6015.99	32449.9	29766.7	25107.3	1018.43	7960.34	5407.05	69259.8	38995.7	30097.1	1227.99	9321.31	6779.53	86421.5	24075	21229.7	888.164	6963.95	4369.07	57525.8	23008.8	19408.7
Maharashtra	23.0644	22.2265	29.6032	91631392	117268384	91631392	117268384	5531626	7.29572e+06	4694687	6266465	11592.2	19181.7	604.114	6063.38	8901.38	46342.8	15288.7	23861.6	734.016	7231.63	11225	58341	9299.53	15708.5	523.26	5204.69	7117.31	37853.3	34875.6	28893.8	1214.67	9217.19	6407.81	80609.1	46013.6	34879.9	1476.33	10814.9	8082.51	101267	27970.1	24300.3	1051.71	8032.95	5121.32	66476.3	27208.9	22558
Manipur	20.6375	22.2265	29.6032	3.35785e+06	4436950	3.35785e+06	4436950	0	0	0	0	401.893	677.039	21.8158	219.179	305.647	1625.57	598.044	916.808	29.4666	274.93	437.929	2257.18	324.117	550.207	19.0705	188.362	247.581	1329.34	1245.85	1053.13	45.1272	343.879	224.947	2912.94	1853.03	1365.64	60.9347	421.699	322.149	4023.46	1005.04	879.725	39.4572	300.088	182.275	2406.58	943.616	797.092
Meghalaya	19.7829	22.2265	29.6032	5.39781e+06	7100907	5.39781e+06	7100907	0	0	0	0	623.599	1074.51	31.1063	334.675	466.99	2530.88	824.449	1335.89	37.8507	400.627	593.886	3192.7	511.448	887.402	27.5552	290.165	384.739	2101.31	1925.12	1662.43	64.1215	522.665	344.792	4519.13	2544.9	2005.3	78.0156	615.163	438.434	5681.82	1578.97	1408.14	56.8034	459.618	284.08	3787.61	1463.69	1263.85
Mizoram	22.8064	22.2265	29.6032	1.04309e+06	1.35649e+06	1.04309e+06	1.35649e+06	0	0	0	0	133.168	219.011	7.173	70.4256	102.737	532.514	206.221	305.21	10.0586	90.0281	153.835	765.353	105.78	176.502	6.19088	60.0697	81.6609	430.204	406.717	335.173	14.6526	108.805	74.7934	940.142	629.917	445.391	20.5496	135.765	112.008	1343.63	323.039	277.939	12.6456	94.2975	59.4391	767.361	312.618	257.667
Nagaland	20.3311	22.2265	29.6032	2.03641e+06	2436697	2.03641e+06	2436697	0	0	0	0	242.551	410.644	12.7346	131.05	183.768	980.747	345.264	540.648	16.5736	161.7	252.268	1316.45	196.028	334.04	11.1627	112.747	149.278	803.256	681.672	578.468	23.9276	186.404	123.051	1593.52	970.234	732.707	31.1383	225.31	168.908	2128.3	550.883	483.528	20.9733	162.793	99.9347	1318.11	569.412	483.261
Orissa	30.0143	22.2265	29.6032	41579948	52332608	41579948	52332608	7.90747e+06	9920012	2.09305e+06	2626270	6156.58	9541.39	341.898	3091.18	4912.32	24043.4	8129.34	12014.4	416.525	3682.16	6154.09	30396.5	4943.22	8028.92	294.278	2665.44	3869.62	19801.5	18181.9	14115.7	674.186	4609.75	3469.57	41051.1	24006.8	17212.4	821.312	5401.77	4346.52	51788.8	14599	12167.1	580.309	4035.44	2733.26	34115.1	14450.6	11217.4
Punjab	34.7993	22.2265	29.6032	29550600	37397320	29550600	37397320	17761558	22366816	9136645	11501208	4584.15	6998.16	263.679	2294.22	3726.46	17866.7	6665.22	9384.07	349.218	2840.66	5155.88	24395	3437.15	5519.38	215.283	1906.69	2741.23	13819.7	13560.3	10427.6	521.872	3447.6	2624.9	30582.3	19717.2	13407.7	691.083	4181.35	3633.53	41630.9	10167.7	8493.03	426.153	2920.28	1930.33	23937.5	10749.7	8237.88
Rajasthan	17.5977	22.2265	29.6032	85909440	111824232	85909440	111824232	727505	947874	0	0	9782.45	16955.1	489.808	5281.19	7333.06	39841.6	12634.9	20712.5	583.748	6259.75	9125.61	49316.5	8022.54	14095.7	432.716	4584.57	6016.86	33152.4	29829.2	25964.4	997.767	8165.73	5340.29	70297.4	38521.3	30855.5	1188.94	9530.04	6645.14	86740.9	24466.2	22125.4	881.563	7189.44	4381.86	59044.5	22954.3	19953.7
Sikkim	7.03209	22.2265	29.6032	461407	529394	421973	485610	0	0	0	0	34.7701	66.5896	5.26339	32.854	15.705	155.182	43.4223	78.3104	6.00231	38.5127	19.3822	185.63	30.7519	57.8726	4.95315	29.8807	14.1366	137.595	104.183	92.8824	12.2856	41.4101	13.1259	263.887	130.105	106.71	14.0088	47.991	16.1945	315.01	92.1419	82.2449	11.5623	37.996	11.8241	235.769	92.5462	80.5467
Tamil Nadu	19.8667	22.2265	29.6032	72188944	91856056	72188944	91856056	2072872	2.63443e+06	0	0	8585.57	14594.2	435.033	4568.22	6487.48	34670.5	11184.9	17966.7	522.295	5429.34	8106.82	43210.1	7007.93	12065.9	383.052	3953.97	5296.59	28707.5	25666.5	21853.6	868.826	6904.87	4639.85	59933.6	33436.4	26144.8	1043.1	8076	5797.51	74497.8	20949.8	18534.3	764.972	6063.03	3787.55	50099.6	20151.8	17165.2
Tripura	25.9946	22.2265	29.6032	2362355	3.04297e+06	2362355	3.04297e+06	0	0	0	0	293.571	468.918	23.5812	175.939	216.303	1178.31	429.554	630.168	30.8303	218.11	305.473	1614.13	230.488	375.984	20.1549	149.426	169.438	945.49	887.251	753.543	53.5777	302.736	154.955	2152.06	1298.95	968.97	69.7422	366.572	219.123	2923.36	696.564	621.97	45.7979	261.422	121.372	1747.13	688.188	584.788
Uttar Pradesh	27.9307	22.2265	29.6032	213275600	275906368	213275600	275906368	21249076	27702150	11569230	15242795	30102.3	47495	1645.66	15294.8	23724.3	118262	41178	60886.6	2065.2	18485.2	30849.1	153464	23497.8	38563.5	1387.96	12968.8	18259.4	94677.5	91326.7	72328	3338.06	23485.6	17229	207707	124967	89546.1	4189.4	27880.7	22404.3	268987	71277.6	60403	2814.78	20249.6	13258.1	168003	70596.1	55916.9
Uttaranchal	8.33247	22.2265	29.6032	6097499	7775376	3.98943e+06	5257255	0	0	0	0	467.018	938.296	20.2442	282.008	308.482	2016.05	593.921	1128.79	23.5917	335.155	384.324	2465.78	405.779	801.285	18.7241	252.559	272.026	1750.37	1378.27	1453.4	41.7214	446.087	221.569	3541.04	1752.55	1704.11	48.6088	522.084	275.911	4303.26	1196.27	1265.45	38.558	403.462	195.157	3098.89	1077.28	1130.14
West Bengal	35.5817	22.2265	29.6032	95449800	119918448	95449800	119918448	72874152	91409256	45573092	56898404	15726.3	22764.1	1139.55	8203.36	12604.4	60437.7	22052.8	29854	1439.71	9962.66	16550.3	79859.4	11980.8	18598.9	938.023	6921.67	9314.38	47753.7	46302.7	34583.3	2396.79	12992	8837.39	105112	64890.1	43589.4	3019.56	15466.3	11601	138566	35294.2	29088.2	1979.68	11175.2	6532.9	84070.2	36895	27543.9
[truncated: 147 more columns]

## Sheet: TRA 0%
state	pm25_state	pm25_country	pm25_country_pop_weighted	pop_2015	pop_2050	pop_2015_pm_metric_10	pop_2050_pm_metric_10	pop_2015_pm_metric_35	pop_2050_pm_metric_35	pop_2015_pm_metric_40	pop_2050_pm_metric_40	mort_2015_copd_total	mort_2015_ihd_total	mort_2015_lc_total	mort_2015_str_total	mort_2015_alri_total	mort_2015_total	mort_2015_upper_copd_total	mort_2015_upper_ihd_total	mort_2015_upper_lc_total	mort_2015_upper_str_total	mort_2015_upper_alri_total	mort_2015_upper_total	mort_2015_lower_copd_total	mort_2015_lower_ihd_total	mort_2015_lower_lc_total	mort_2015_lower_str_total	mort_2015_lower_alri_total	mort_2015_lower_total	mort_2050_copd_total	mort_2050_ihd_total	mort_2050_lc_total	mort_2050_str_total	mort_2050_alri_total	mort_2050_total	mort_2050_upper_copd_total	mort_2050_upper_ihd_total	mort_2050_upper_lc_total	mort_2050_upper_str_total	mort_2050_upper_alri_total	mort_2050_upper_total	mort_2050_lower_copd_total	mort_2050_lower_ihd_total	mort_2050_lower_lc_total	mort_2050_lower_str_total	mort_2050_lower_alri_total	mort_2050_lower_total	mort_2050_pop2015_copd_total	mort_2050_pop2015_ihd_total
Andhra Pradesh	36.5587	38.2212	53.8226	83392712	103947368	83392712	103947368	56706564	70455200	43746700	54330932	13904.7	20500.1	812.42	6781.94	11370.1	53369.3	19376.2	26924.8	1033.66	8243.77	14936.6	70515	10562.1	16645.6	665.201	5689.48	8389.66	41952.1	40656.9	30032.9	1585.91	10008.8	7950.76	90235.3	56649.5	37940.2	2017.65	11943.1	10444.1	118995	30884.5	25099	1298.65	8549.63	5866.93	71698.6	32636.8	24102.5
Arunachal Pradesh	15.0221	38.2212	53.8226	1.19347e+06	1.60792e+06	1.16908e+06	1580137	0	0	0	0	137.891	235.982	7.42368	75.6472	102.919	559.862	186.559	298.841	9.19837	91.3734	134.056	720.028	112.081	193.35	6.54635	65.4072	83.8272	461.212	435.929	373.867	15.8365	120.229	77.8239	1023.69	589.325	457.869	19.5933	142.649	101.293	1310.73	354.639	314.544	13.9862	105.466	63.4728	852.107	324.848	277.888
Assam	44.9719	38.2212	53.8226	27336944	34832384	27336944	34832384	24744566	31527824	22272452	28367356	5063.77	7154.44	309.546	2414.16	4216.72	19158.6	7039.98	9465.38	391.347	2930.39	5487.56	25314.7	3898.99	5894.95	254.546	2044.96	3223.54	15317	15154.4	10725.9	620.202	3646.77	3018.15	33165.4	21069.1	13632.9	784.036	4346.77	3927.89	43760.7	11668.6	9080.45	510.045	3142.66	2307.32	26709	11891.8	8417.08
Bihar	77.1048	38.2212	53.8226	113449120	150475520	113449120	150475520	113449120	150475520	113088632	150085360	25822.4	33336	1716.51	11807	21609.4	94291.3	40575.2	46637.8	2316.53	15051	29986.3	134567	18434.5	26879.6	1287.75	9704.27	14871.4	71177.4	79520.8	52653.3	3582.76	18783.6	16057.9	170598	124978	70209.2	4831.77	23371.7	22274.6	245666	56763.9	43796.7	2690.42	15769.2	11057.2	130077	60057.5	39717.3
Chhattisgarh	45.2447	38.2212	53.8226	34378536	44509964	34378536	44509964	31934064	41358888	24915960	32304168	6369.06	8992.07	388.585	3033.4	5295.91	24079	9103.52	12032.3	502.278	3722.56	7061.54	32422.2	4772.88	7332.9	311.215	2536.1	3832.3	18785.4	19365.9	13695.6	789.198	4652.85	3851.74	42355.2	27684.8	17583.9	1020.23	5600.25	5136.64	57025.9	14510.9	11493	631.966	3962.82	2786.81	33385.5	14949.3	10574.6
Delhi	77.8805	38.2212	53.8226	8750630	11683244	8750630	11683244	8750630	11683244	8750630	11683244	1948.48	2557.99	127.479	894.014	1652.64	7180.6	3086.6	3617.66	174.756	1147.82	2348.39	10375.2	1344.5	2019.47	93.9735	721.458	1073.92	5253.32	6106.79	4019.42	266.816	1413.51	1238.85	13045.4	9674.31	5412.26	365.772	1771.02	1760.4	18983.8	4213.85	3281.64	196.684	1166.76	805.036	9663.98	4573.41	3010.3
Goa	27.8793	38.2212	53.8226	118917	138751	118917	138751	0	0	0	0	16.6423	26.4294	0.900664	8.47906	13.1022	65.5536	22.438	33.6946	1.11836	10.1959	16.8986	84.3455	12.9167	21.035	0.761481	7.14872	10.1163	51.9781	45.5776	36.2547	1.64717	11.7283	8.58224	103.79	61.4501	44.684	2.04529	13.8578	11.069	133.106	35.3743	29.7452	1.39263	10.0599	6.6264	83.1984	39.0624	31.0722
Gujarat	27.2033	38.2212	53.8226	62584584	80529248	62584584	80529248	26739944	34296336	16118325	20694974	9620.12	14654.9	547.792	4790.38	7744.44	37357.6	13612.6	19275.9	706.693	5866.93	10357.6	49819.6	7257.55	11663.2	447.067	3997.29	5716.46	29081.6	29021.9	22174.1	1103.86	7305.92	5583.44	65189.2	41064.3	28053	1423.94	8775.35	7467.16	86783.7	21894.5	18200.4	900.89	6210.08	4120.89	51326.8	22576.2	17236.2
Haryana	48.7528	38.2212	53.8226	40580432	52811912	40580432	52811912	39716144	51709432	38411904	50060716	7815.86	10868.1	483.643	3691.47	6540.89	29400	11612.3	14912.9	645.616	4607.77	9063.02	40841.6	5593.54	8581.48	373.827	3014.19	4470.41	22033.4	23886.1	16639	987.211	5690.6	4781.41	51984.3	35480.1	21823.8	1317.55	6953.35	6623.27	72198.1	17099.4	13582.5	763.166	4746.35	3268.4	39459.8	18345.2	12781.6
Himachal Pradesh	11.6655	38.2212	53.8226	5.11424e+06	6.41832e+06	4.8889e+06	6141053	0	0	0	0	588.523	1010.25	29.6938	315.481	442.765	2386.71	776.501	1256.76	36.1121	377.476	561.652	3008.5	478.316	831.855	26.0314	272.619	359.854	1968.68	1735.34	1492.5	58.4974	470.428	312.32	4069.09	2289.72	1801.45	71.143	553.523	396.19	5112.03	1410.27	1260.95	51.2808	412.433	253.81	3388.75	1381.5	1188.49
Jammu and Kashmir	7.31126	38.2212	53.8226	11051375	14577304	10380425	13678190	0	0	0	0	1109.6	2012.36	53.223	617.399	808.8	4601.38	1404.86	2419.28	62.1927	728.21	993.029	5607.57	934.365	1704.54	47.9924	543.71	683.085	3913.69	3423.62	3121.58	109.567	967.245	595.862	8217.87	4333.5	3659.29	127.99	1124.35	731.525	9976.65	2883.9	2702.95	98.8338	862.654	503.468	7051.81	2603.82	2369.36
Jharkhand	61.1022	38.2212	53.8226	41394032	54050672	41394032	54050672	41394032	54050672	40592816	52985472	8649.52	11634.5	553.471	4018.11	7283.65	32139.3	12753.6	15828.6	722.211	4987	9760.79	44052.2	6460.86	9557.53	435.472	3366.53	5323.32	25143.7	26490.1	17866.1	1131.63	6209.24	5334.93	57032	39049.3	23263.5	1476.42	7549.05	7147.96	78486.2	19790.8	15093.6	890.553	5299.68	3899.63	44974.3	20301.9	13688.6
Karnataka	27.8342	38.2212	53.8226	66060040	84398808	66060040	84398808	2.01081e+06	2575619	172345	223957	9392.02	14810.2	512.32	4765.01	7423.63	36903.2	12830.4	19078.7	643.374	5759.63	9665.51	47977.6	7253.53	11783	430.784	4009.44	5688.77	29165.5	28231.7	22276.3	1029.42	7229.1	5340.25	64106.8	38586.5	27709.2	1293.25	8582.44	6955.08	83126.4	21787.8	18265.9	865.028	6187.94	4088.57	51195.2	22044.7	17412
Kerala	29.2674	38.2212	53.8226	23436808	28530448	23436808	28530448	8609394	10510162	770816	945492	3479.77	5384.74	193.647	1745.73	2779.03	13582.9	4746.38	6937.99	242.377	2105.75	3596.21	17628.7	2695	4373.48	162.41	1474.95	2111.73	10817.6	9940.93	7705.7	369.408	2518.21	1898.78	22433	13559.7	9580.81	462.372	2983.75	2457.17	29043.8	7699.34	6438.57	309.826	2164.45	1442.91	18055.1	8167.62	6330.7
Madhya Pradesh	38.0837	38.2212	53.8226	80659536	104335640	80659536	104335640	48595072	62939880	26798264	34821164	13346	19743.5	776.9	6521.91	10892.4	51280.7	18483.9	25802.6	981.813	7902.06	14180.1	67350.4	10237.5	16180.3	641.15	5501.01	8121.89	40681.8	40531.7	30031.1	1575.81	9995.26	7912.33	90046.2	56145.6	37791.2	1991.66	11892.5	10301.8	118123	31086.7	25299.8	1300.28	8579.1	5899.01	72164.9	31325.3	23212.7
Maharashtra	34.6903	38.2212	53.8226	91631392	117268384	91631392	117268384	32201004	41499260	18429004	23915188	14437.3	21794.7	823.657	7138.2	11669.3	55863.2	20243.9	28644	1054.21	8702.72	15461.1	74106	10865.5	17225.6	673.719	5940.6	8622.36	43327.7	43413.3	32812.1	1654.78	10832	8394.26	97106.4	60903	41498.7	2118.66	12960.3	11125.1	128606	32664.2	26768.8	1353.06	9184.27	6200.15	76170.5	33886.8	25623.6
Manipur	29.0974	38.2212	53.8226	3.35785e+06	4436950	3.35785e+06	4436950	668846	864643	0	0	495.709	763.954	29.2955	255.414	397.292	1941.66	734.734	1039.71	39.5364	319.64	562.597	2696.22	377.121	602.291	24.3225	213.47	298.884	1516.09	1536.51	1187.77	60.5915	400.067	292.505	3477.44	2276.89	1546.2	81.7518	489.792	414.031	4808.67	1169.41	966.88	50.3238	340.607	220.136	2747.36	1163.87	899.06
Meghalaya	38.4151	38.2212	53.8226	5.39781e+06	7100907	5.39781e+06	7100907	3.76062e+06	4.9276e+06	2.57971e+06	3.37695e+06	909.973	1336.06	53.3517	442.728	745.78	3487.89	1244.08	1735.21	66.6493	533.353	957.855	4537.15	710.16	1108.16	44.5267	376.801	568.322	2807.97	2808.33	2065.82	109.93	689.563	550.439	6224.08	3838.99	2584.94	137.318	816.245	706.907	8084.4	2191.85	1758.96	91.7553	596.716	419.493	5058.77	2135.86	1570.82
Mizoram	29.3228	38.2212	53.8226	1.04309e+06	1.35649e+06	1.04309e+06	1.35649e+06	130836	169722	0	0	153.687	237.878	8.79034	78.2611	122.814	601.43	239.608	334.223	12.4061	100.133	184.303	870.673	117.163	187.701	7.31149	65.4561	92.645	470.277	469.371	363.965	17.9547	120.788	89.415	1061.49	731.879	487.094	25.3432	150.874	134.198	1529.39	357.789	296.423	14.9333	102.875	67.4342	839.454	360.785	279.804
Nagaland	30.6326	38.2212	53.8226	2.03641e+06	2436697	2.03641e+06	2436697	678494	815534	0	0	308.356	471.503	17.9051	156.273	248.034	1202.07	443.761	629.97	23.4625	192.752	339.295	1629.24	232.99	370.397	14.7814	130.184	184.994	933.347	866.71	663.974	33.6451	221.913	166.134	1952.38	1247.21	851.043	44.0854	268.207	227.242	2637.79	654.795	538.711	27.774	188.335	123.862	1533.48	723.892	554.651
Orissa	57.6876	38.2212	53.8226	41579948	52332608	41579948	52332608	40825312	51369612	39173988	49285600	8648.26	11654.1	552.357	4020.95	7283.6	32159.3	13113.5	16072.3	737.548	5056.78	10023.3	45003.5	6222.24	9350.85	422.501	3303.9	5021.85	24321.3	25538.9	17253.1	1089.11	5990.86	5144.27	55016.2	38717.3	22731.6	1454.1	7369.08	7078.54	77350.6	18377.2	14280.7	833.19	5024.81	3547.4	42063.3	20299	13711.2
Punjab	50.352	38.2212	53.8226	29550600	37397320	29550600	37397320	27227940	34477864	25304606	32007052	5491.97	7793.39	340.401	2639.91	4612.17	20877.8	8152.82	10658.9	454.636	3292.18	6398.48	28957	3965.02	6152.22	265.689	2163.73	3201.28	15747.9	16245.9	11620.4	674.014	3967.22	3246.29	35753.9	24117.7	15200.9	900.136	4843.35	4504.78	49566.9	11728.9	9478.37	526.124	3319.6	2252.56	27305.5	12876.8	9177.08
Rajasthan	28.8926	38.2212	53.8226	85909440	111824232	85909440	111824232	37516116	48824968	18018332	23564102	13086.7	20054	741.01	6541.04	10536.4	50959.2	17810.3	25811.1	925.647	7882.02	13580.8	66009.9	10175.3	16450.2	620.945	5547.78	8011.95	40806.2	39906.9	30695.1	1509.67	10092.6	7673.07	89877.3	54306.6	38122.3	1885.66	11949.2	9889.62	116153	31033	25874.1	1265.2	8705.79	5835.21	72713.3	30707.3	23588.1
Sikkim	14.6039	38.2212	53.8226	461407	529394	452763	520434	0	0	0	0	61.3169	91.9402	11.9267	48.8914	32.1322	246.207	78.2657	110.17	14.0197	56.8984	39.2922	298.646	51.0421	79.5649	10.6556	43.3316	26.3858	210.98	183.724	127.756	27.8524	60.8896	26.9493	427.172	234.504	149.101	32.735	69.9739	32.9267	519.24	152.942	112.899	24.8875	54.6365	22.1601	367.525	163.474	110.898
Tamil Nadu	29.2198	38.2212	53.8226	72188944	91856056	72188944	91856056	13185630	16937168	8027030	10324522	10660.2	16535.7	591.713	5355.65	8501.2	41644.5	14482.6	21249.1	738.703	6454.17	10973.7	53898.2	8285.08	13413.8	497.916	4531.74	6501.5	33230	31868	24750.6	1181.7	8082.2	6079.71	71962.2	43296.4	30708.1	1475.27	9569.08	7847.7	92896.6	24767.5	20659.8	994.31	6956.17	4648.95	58026.7	25021.3	19440.6
Tripura	43.7446	38.2212	53.8226	2362355	3.04297e+06	2362355	3.04297e+06	2362355	3.04297e+06	2.17007e+06	2.79193e+06	394.933	557.105	36.4912	220.733	309.081	1518.34	584.402	763.703	48.4296	274.665	433.362	2104.56	289.039	439.255	29.0827	182.476	218.844	1158.7	1193.35	896.198	83.1605	380.034	221.281	2774.02	1766.42	1173.73	110.142	462.457	310.489	3823.25	873.322	730.955	66.3507	320.921	156.64	2148.19	925.761	695.567
Uttar Pradesh	54.9864	38.2212	53.8226	213275600	275906368	213275600	275906368	209340864	270640000	201767776	260666656	42228.6	58009.5	2644.5	19830.6	35399.1	158112	61437.2	78751	3459.99	24521.2	47862.5	216032	31271.5	47218.8	2083.76	16509.8	25188.9	122273	128069	88373.7	5362.57	30411.3	25702.8	277919	186319	114842	7015.12	36850.5	34745.7	379772	94848.3	74071.5	4226.27	25810.4	18294.4	217251	99016.2	68328
Uttaranchal	15.6551	38.2212	53.8226	6097499	7775376	5910602	7551726	556433	710916	0	0	745.092	1228.59	39.2673	393.585	554.926	2961.46	972.827	1518.39	47.2775	467.543	693.478	3699.52	609.835	1030.15	34.4667	342.422	451.493	2468.36	2198.64	1902.03	81.3338	620.673	399.213	5201.89	2871.14	2284.08	97.9523	725.422	498.714	6477.31	1798.78	1635.16	71.3254	547.638	324.408	4377.31	1716.66	1478.03
West Bengal	87.584	38.2212	53.8226	95449800	119918448	95449800	119918448	94943088	119278704	94905152	119228400	22995.5	28651	1949.79	11152.1	18894.6	83642.9	42280.6	41313.4	2789.49	14884	26883.2	128151	14827.4	21853.6	1344.35	8764.15	11618.8	58408.3	67734.9	43644.1	4116.92	17690.1	13253	146439	124391	59805.4	5873.71	22901.3	18853.9	231826	43713.2	34609	2851.45	14287.9	8155.67	103617	53949	34752.8
[truncated: 147 more columns]

## Sheet: ENE -10%
state	pm25_state	pm25_country	pm25_country_pop_weighted	pop_2015	pop_2050	pop_2015_pm_metric_10	pop_2050_pm_metric_10	pop_2015_pm_metric_35	pop_2050_pm_metric_35	pop_2015_pm_metric_40	pop_2050_pm_metric_40	mort_2015_copd_total	mort_2015_ihd_total	mort_2015_lc_total	mort_2015_str_total	mort_2015_alri_total	mort_2015_total	mort_2015_upper_copd_total	mort_2015_upper_ihd_total	mort_2015_upper_lc_total	mort_2015_upper_str_total	mort_2015_upper_alri_total	mort_2015_upper_total	mort_2015_lower_copd_total	mort_2015_lower_ihd_total	mort_2015_lower_lc_total	mort_2015_lower_str_total	mort_2015_lower_alri_total	mort_2015_lower_total	mort_2050_copd_total	mort_2050_ihd_total	mort_2050_lc_total	mort_2050_str_total	mort_2050_alri_total	mort_2050_total	mort_2050_upper_copd_total	mort_2050_upper_ihd_total	mort_2050_upper_lc_total	mort_2050_upper_str_total	mort_2050_upper_alri_total	mort_2050_upper_total	mort_2050_lower_copd_total	mort_2050_lower_ihd_total	mort_2050_lower_lc_total	mort_2050_lower_str_total	mort_2050_lower_alri_total	mort_2050_lower_total	mort_2050_pop2015_copd_total	mort_2050_pop2015_ihd_total
Andhra Pradesh	39.8277	42.0076	59.1786	83392712	103947368	83392712	103947368	63044672	78536696	54799344	67970960	14469.9	20988.9	859.076	6992.97	11917.8	55228.6	20411	27863.6	1104.38	8546.16	15831.6	73756.7	10847.1	16950.3	694.258	5831.93	8643.12	42966.7	42310.6	30750.8	1677.06	10319	8334.09	93391.6	59677.4	39203.5	2155.81	12373.7	11070.4	124481	31718.5	25580.8	1355.44	8768.41	6044.39	73467.5	33963.3	24678.3
Arunachal Pradesh	16.6472	42.0076	59.1786	1.19347e+06	1.60792e+06	1.18451e+06	1.59815e+06	0	0	0	0	145.937	243.84	8.06369	78.845	110.485	587.171	197.205	309.268	9.98862	95.1013	143.389	754.952	117.237	198.626	7.04202	67.7791	88.6649	479.349	461.545	386.311	17.2203	125.252	83.5989	1073.93	623.232	473.756	21.3014	148.421	108.419	1375.13	371.076	323.396	15.0619	109.306	67.1762	886.016	343.847	287.093
Assam	48.1331	42.0076	59.1786	27336944	34832384	27336944	34832384	26230204	33406836	23688508	30163272	5216.63	7282.66	322.637	2471.18	4361.68	19654.8	7263.64	9662.19	407.982	3000.89	5676.07	26010.8	4013.2	6015.02	264.378	2094.43	3336.88	15723.9	15611.9	10919.1	646.428	3732.75	3121.92	34032.1	21738.9	13912.1	817.367	4451.15	4062.83	44982.4	12010.3	9264.1	529.737	3218.46	2388.46	27411	12250.8	8568.65
Bihar	82.0315	42.0076	59.1786	113449120	150475520	113449120	150475520	113449120	150475520	113088632	150085360	26475.6	33849.4	1776.5	12051.9	22162.6	96315.9	42482.6	47644.8	2415.67	15479.3	30886.7	138909	18695.6	27194.1	1316.61	9863.26	15099.6	72169.3	81535	53473	3708.03	19174	16469.3	174359	130862	71690.5	5038.57	24018	22943.7	254553	57568.6	44340.5	2750.89	16036.4	11227.3	131924	61578.2	40335.3
Chhattisgarh	48.7252	42.0076	59.1786	34378536	44509964	34378536	44509964	34334448	44453600	30527022	39545536	6581	9170	406.673	3112.37	5497.13	24767.2	9508.41	12354.2	528.814	3835.49	7375.51	33602.4	4900.07	7466.67	323.012	2595.89	3948.41	19234.1	20010.2	13967.8	825.927	4773.71	3998.02	43575.6	28917.1	18037.5	1074.13	5767.23	5364.97	59160.9	14897.3	11707.1	655.905	4057.2	2871.19	34188.7	15446.7	10784.8
Delhi	119.601	42.0076	59.1786	8750630	11683244	8750630	11683244	8750630	11683244	8750630	11683244	2281.76	2818.4	158.394	1019.35	1927.08	8204.99	4258.77	4109.85	228.871	1377.57	2758.17	12733.2	1442.23	2156.84	105.734	794.082	1140.08	5638.97	7151.71	4434.74	331.547	1612.76	1444.61	14975.4	13350	6140.62	479.061	2117.23	2067.53	24154.4	4520.66	3525.74	221.322	1290.13	854.815	10412.7	5355.68	3321.23
Goa	31.6944	42.0076	59.1786	118917	138751	118917	138751	0	0	0	0	17.7952	27.4753	0.990725	8.91263	14.2338	69.4077	24.5068	35.7786	1.25337	10.806	18.6647	91.0096	13.5355	21.6454	0.822315	7.44251	10.7098	54.1555	48.735	37.6871	1.81188	12.3229	9.32346	109.88	67.1157	47.2945	2.29222	14.6681	12.2259	143.596	37.069	30.6523	1.50388	10.4802	7.01519	86.7206	41.7685	32.2998
Gujarat	30.5429	42.0076	59.1786	62584584	80529248	62584584	80529248	34743044	44698136	23033890	29577668	10132.3	15115.7	588.545	4983.71	8241.16	39061.4	14634.3	20162.4	770.332	6148.87	11192.1	52908	7509.37	11910	472.827	4122.88	5954.92	29970	30566.5	22871.1	1185.96	7598.76	5941.23	68163.6	44145.4	29279.6	1552.11	9187.35	8068.19	92232.7	22654.5	18612.2	952.81	6409.64	4292.7	52921.9	23778.1	17778
Haryana	61.1478	42.0076	59.1786	40580432	52811912	40580432	52811912	40249528	52392408	39962992	52023216	8789.64	11657	570.101	4054.62	7424.22	32495.6	13941	16404.6	781.789	5197.23	10501.7	46826.4	6053.84	9127.51	420.292	3264.41	4842.23	23708.3	26868.2	17859.9	1164.04	6252.13	5428.34	57572.6	42622.4	23952.4	1596.31	7823.38	7678.54	83673.1	18504.8	14476.7	858.062	5149.61	3539.9	42529	20630.8	13717.4
Himachal Pradesh	12.9434	42.0076	59.1786	5.11424e+06	6.41832e+06	4952011	6220637	0	0	0	0	623.697	1045.17	32.2287	329.198	476.062	2506.35	832.917	1315.62	39.6777	395.548	609.972	3193.74	499.819	852.928	27.9174	282.453	380.457	2043.57	1839.01	1543.75	63.4955	490.593	335.806	4272.65	2456.04	1882.21	78.1722	579.371	430.273	5426.07	1473.6	1294.2	54.9995	427.393	268.336	3518.53	1464.1	1229.36
Jammu and Kashmir	8.20813	42.0076	59.1786	11051375	14577304	10602588	13984354	0	0	0	0	1177.41	2085.99	57.8176	645.013	871.289	4837.51	1504.87	2527.69	68.1761	762.263	1075.33	5938.33	981.162	1757.75	51.6832	565.105	726.438	4082.14	3633.12	3235.42	119.048	1010.07	641.916	8639.57	4642.16	3818.19	140.329	1175.95	792.148	10568.8	3028.6	2789.23	106.458	896.733	535.434	7356.45	2762.88	2455.58
Jharkhand	64.9393	42.0076	59.1786	41394032	54050672	41394032	54050672	41394032	54050672	41042608	53584696	8866.78	11811.2	572.684	4099.13	7481.73	32831.5	13233.7	16177.3	751.949	5113.42	10095.1	45371.5	6570.37	9674.98	446.711	3423.47	5429.67	25545.2	27156.7	18140.1	1170.99	6334.72	5480.36	58282.9	40520.6	23758.4	1537.33	7736.49	7393.43	80946.2	20127.1	15287.6	913.587	5391.5	3977.67	45697.5	20811.9	13898.2
Karnataka	30.9376	42.0076	59.1786	66060040	84398808	66060040	84398808	16328128	22030924	379060	481221	9916.2	15285.4	553.317	4962.2	7937.23	38654.4	13782	19948.2	703.532	6028.19	10466.1	50928	7534.87	12062.2	458.392	4143.19	5957.1	30155.8	29798.3	22986.1	1111.31	7524.26	5707.4	67127.4	41435.4	28900.1	1413.47	8972.55	7528.08	88249.6	22627	18717.6	920.088	6396.61	4279.91	52941.2	23275	17969.8
Kerala	34.8678	42.0076	59.1786	23436808	28530448	23436808	28530448	16487443	20048922	10566444	12888793	3795.31	5664.89	218.945	1864.02	3087.14	14630.3	5310.42	7450.54	279.611	2269.82	4079.74	19390.1	2865.45	4550.05	179.155	1556.81	2269.13	11420.6	10842.4	8106.6	417.668	2687.7	2109.3	24163.7	15170.6	10253.3	533.396	3212.15	2787.51	31956.9	8186.46	6709.9	341.775	2286.62	1550.49	19075.2	8908.26	6660.07
Madhya Pradesh	41.2343	42.0076	59.1786	80659536	104335640	80659536	104335640	72292448	93551120	38091012	49420284	13874.7	20201.2	820.483	6719.23	11406.5	53022.1	19472.9	26669.5	1047.37	8181.98	15014.3	70386.1	10510.9	16453.3	668.805	5635.16	8371.27	41639.5	42134.8	30727.5	1664.06	10295.8	8285.25	93107.3	59145.3	38994.7	2124.45	12305.6	10907.1	123477	31914.7	25749.1	1356.24	8792.22	6079.68	73892	32566.3	23751.7
Maharashtra	38.5071	42.0076	59.1786	91631392	117268384	91631392	117268384	59695764	76808848	30725752	39562168	15172.9	22440.7	883.336	7413.37	12387.1	58297.5	21698.5	29907.7	1147.65	9105.44	16682.8	78542.2	11220.9	17567.7	710.851	6118.96	8955.06	44573.5	45617.4	33782.2	1774.21	11245.7	8908.6	101328	65269.3	43223.5	2305.8	13545.4	12001.5	136346	33726.9	27335.3	1427.28	9465.43	6438.04	78393	35613.4	26383.7
Manipur	31.4228	42.0076	59.1786	3.35785e+06	4436950	3.35785e+06	4436950	1.78915e+06	2.32748e+06	619693	797540	515.185	781.306	30.9432	262.921	416.438	2006.79	759.94	1061.4	41.5449	328.105	585.474	2776.47	387.148	612.242	25.3996	218.48	308.397	1551.67	1596.88	1214.73	64.0002	411.738	306.604	3593.96	2355	1578.81	85.9073	502.849	430.879	4953.44	1200.54	983.724	52.5541	348.755	227.149	2812.72	1209.6	919.469
Meghalaya	41.7532	42.0076	59.1786	5.39781e+06	7100907	5.39781e+06	7100907	5.04528e+06	6.62815e+06	3.14639e+06	4.11853e+06	945.853	1366.91	56.3327	456.112	780.535	3605.74	1295.35	1782.53	70.4655	550.038	1002.54	4700.92	738.286	1137.57	46.8532	388.623	595.372	2906.7	2919.17	2113.66	116.078	710.338	576.12	6435.37	3997.37	2653.85	145.189	841.685	739.925	8378.02	2278.74	1805.2	96.5548	615.349	439.475	5235.32	2220.08	1607.17
Mizoram	32.0179	42.0076	59.1786	1.04309e+06	1.35649e+06	1.04309e+06	1.35649e+06	493906	645424	130836	169722	160.929	244.338	9.38157	81.0084	129.921	625.578	248.031	341.445	13.1035	103.095	192.088	897.763	120.884	191.4	7.69715	67.2869	96.1659	483.434	491.484	373.841	19.1617	124.996	94.5903	1104.07	757.587	497.998	26.7667	155.388	139.863	1577.6	369.145	302.581	15.7205	105.807	69.9959	863.249	377.786	287.398
Nagaland	33.1257	42.0076	59.1786	2.03641e+06	2436697	2.03641e+06	2436697	1.15062e+06	1.37463e+06	379665	445025	320.645	482.373	18.9299	160.958	260.098	1243	459.386	643.592	24.6921	198.064	353.072	1678.81	240.329	380.199	15.4877	133.699	191.262	960.977	901.217	679.268	35.5694	228.515	174.2	2018.77	1291.05	869.546	46.3938	275.624	236.45	2719.07	675.503	553.01	29.1029	193.467	128.059	1579.14	752.741	567.439
Orissa	61.4405	42.0076	59.1786	41579948	52332608	41579948	52332608	41528420	52266188	40318928	50725320	8872.76	11836.6	572.22	4104.69	7487.6	32873.9	13655.8	16422.6	769.203	5190.89	10360	46398.5	6328.5	9468.87	433.317	3360.92	5113.24	24704.8	26202.6	17525.7	1128.32	6115.85	5288.55	56261	40319.2	23213	1516.58	7560.15	7316.63	79925.5	18691.7	14469.7	854.557	5113.74	3612.1	42741.8	20825.9	13927.7
Punjab	59.408	42.0076	59.1786	29550600	37397320	29550600	37397320	28676932	36297712	27227940	34477864	5908.81	8140.05	377.076	2796.79	5004	22226.7	9019.71	11283.3	509.34	3528.67	7011.72	31352.7	4174.49	6396.85	286.801	2273.4	3377.02	16508.6	17478.1	12140	746.566	4202.45	3522.02	38089.1	26680.4	16065.5	1008.34	5183.96	4936.13	53874.3	12348.1	9865.89	567.897	3490.84	2376.09	28648.8	13854.3	9587.85
Rajasthan	32.5632	42.0076	59.1786	85909440	111824232	85909440	111824232	49519032	64157628	32879156	42788164	13866.4	20746.5	804.104	6834.78	11295.5	53547.2	19212.5	27100.6	1019.03	8289.52	14782.3	70404	10592.9	16890.6	662.203	5750.5	8392.75	42289	42286.5	31756.8	1638.33	10543.6	8225.99	94451.2	58585.1	39938	2076.08	12556	10765.1	123920	32308.1	26598.6	1349.36	9030.11	6112.67	75398.9	32536.6	24403
Sikkim	16.0487	42.0076	59.1786	461407	529394	452763	520434	0	0	0	0	64.5334	94.6957	12.8099	50.7233	34.2762	257.039	82.9183	114.342	15.1844	59.2363	42.0927	313.774	53.2828	81.6807	11.3587	44.8111	27.8202	218.954	193.353	131.568	29.912	63.1304	28.7389	446.702	248.432	154.563	35.4505	72.7163	35.2675	546.43	159.648	115.952	26.5275	56.4883	23.3625	381.979	172.032	114.204
Tamil Nadu	33.4788	42.0076	59.1786	72188944	91856056	72188944	91856056	36229416	46516720	14401575	18466254	11405.1	17202.1	650.888	5635.21	9229.82	44123.1	15729.7	22401	821.623	6822.51	12032.7	57807.6	8737.47	13919.2	539.487	4739.27	6912.22	34847.6	34091.4	25746	1299.69	8500.46	6599.89	76237.5	47020.2	32299.4	1640.6	10106.1	8603.75	99670	26118.4	21448.5	1077.2	7276.94	4942.34	60863.4	26769.7	20223.6
Tripura	47.7661	42.0076	59.1786	2362355	3.04297e+06	2362355	3.04297e+06	2362355	3.04297e+06	2.30303e+06	2964512	410.733	570.242	38.5125	227.537	323.396	1570.42	606.095	781.386	51.0414	282.67	450.197	2171.39	300.157	453.17	30.4603	188.138	227.814	1199.74	1241.09	917.354	87.7464	391.651	231.536	2869.38	1831.86	1201.48	116.136	476.085	322.484	3948.04	906.908	753.089	69.4537	330.689	163.076	2223.22	962.802	711.987
Uttar Pradesh	60.8753	42.0076	59.1786	213275600	275906368	213275600	275906368	210559472	272275456	207776832	268487936	44194.7	59611.7	2817.91	20563.4	37200.4	164388	65994.7	81883.5	3734.56	25687.1	50901.4	228201	32228.2	48254	2180.28	17011.3	26016.7	125690	134044	90836.8	5714.87	31537.2	27012.9	289146	200192	119257	7573.05	38561.8	36954.5	402538	97752.1	75776.1	4422.24	26614.5	18896.1	223461	103627	70229.1
Uttaranchal	17.3163	42.0076	59.1786	6097499	7775376	5954420	7.60484e+06	1.1152e+06	1.54743e+06	556433	710916	788.58	1270.22	42.5357	410.474	595.565	3107.37	1042.26	1586.73	51.7615	489.437	750.784	3920.97	637.951	1058.5	36.9369	355.102	477.667	2566.16	2325.97	1964.69	87.963	646.291	428.036	5452.95	3074.89	2380.67	107.051	757.775	539.412	6859.8	1881.06	1680.37	76.3228	567.443	342.928	4548.12	1817.57	1527.55
West Bengal	92.3811	42.0076	59.1786	95449800	119918448	95449800	119918448	95107056	119485840	94905152	119228400	23440.3	28996.3	2002.83	11335.3	19234.5	85009.2	43798.7	41913.1	2880.88	15205.8	27349.8	131148	14962.8	22043.8	1364.96	8873.33	11733.3	58978.1	69045.8	44180.2	4229.88	17984.3	13491.5	148932	128863	60680.2	6068.12	23392.3	19181.3	238185	44113.5	34934.2	2895.81	14474.9	8236.35	104655	54992.5	35179.6
[truncated: 147 more columns]

## Sheet: IND -10%
state	pm25_state	pm25_country	pm25_country_pop_weighted	pop_2015	pop_2050	pop_2015_pm_metric_10	pop_2050_pm_metric_10	pop_2015_pm_metric_35	pop_2050_pm_metric_35	pop_2015_pm_metric_40	pop_2050_pm_metric_40	mort_2015_copd_total	mort_2015_ihd_total	mort_2015_lc_total	mort_2015_str_total	mort_2015_alri_total	mort_2015_total	mort_2015_upper_copd_total	mort_2015_upper_ihd_total	mort_2015_upper_lc_total	mort_2015_upper_str_total	mort_2015_upper_alri_total	mort_2015_upper_total	mort_2015_lower_copd_total	mort_2015_lower_ihd_total	mort_2015_lower_lc_total	mort_2015_lower_str_total	mort_2015_lower_alri_total	mort_2015_lower_total	mort_2050_copd_total	mort_2050_ihd_total	mort_2050_lc_total	mort_2050_str_total	mort_2050_alri_total	mort_2050_total	mort_2050_upper_copd_total	mort_2050_upper_ihd_total	mort_2050_upper_lc_total	mort_2050_upper_str_total	mort_2050_upper_alri_total	mort_2050_upper_total	mort_2050_lower_copd_total	mort_2050_lower_ihd_total	mort_2050_lower_lc_total	mort_2050_lower_str_total	mort_2050_lower_alri_total	mort_2050_lower_total	mort_2050_pop2015_copd_total	mort_2050_pop2015_ihd_total
Andhra Pradesh	39.8784	41.9598	58.9063	83392712	103947368	83392712	103947368	63349512	78914752	54946984	68153448	14457.3	20978.2	858.011	6988.3	11905.6	55187.4	20398.1	27848.5	1103.1	8540.81	15815.3	73705.9	10834.4	16935.2	693.305	5826.87	8632.19	42922	42272	30734.5	1674.88	10311.8	8325.15	93318.2	59636.4	39180.9	2153.13	12365.3	11058.2	124394	31680.7	25558.7	1353.52	8760.77	6036.59	73390.3	33933.8	24665.8
Arunachal Pradesh	16.618	41.9598	58.9063	1.19347e+06	1.60792e+06	1.18451e+06	1.59815e+06	0	0	0	0	145.818	243.726	8.05451	78.7994	110.374	586.772	197.204	309.306	9.98507	95.0814	143.374	754.951	117.14	198.519	7.03408	67.7386	88.5793	479.011	461.148	386.12	17.1993	125.177	83.509	1073.15	623.199	473.76	21.2922	148.381	108.399	1375.03	370.757	323.219	15.0439	109.239	67.1078	885.367	343.566	286.958
Assam	47.8871	41.9598	58.9063	27336944	34832384	27336944	34832384	26142900	33296424	23688508	30163272	5204.11	7272.3	321.55	2466.52	4349.94	19614.4	7245.21	9645.68	406.551	2994.92	5660.35	25952.7	4003.81	6005.45	263.597	2090.35	3328.05	15691.3	15574.4	10903.5	644.251	3725.7	3113.51	33961.4	21683.7	13888.7	814.499	4442.37	4051.56	44880.8	11982.2	9249.41	528.173	3212.23	2382.15	27354.1	12221.4	8556.38
Bihar	81.3124	41.9598	58.9063	113449120	150475520	113449120	150475520	113449120	150475520	113088632	150085360	26374.3	33770.2	1767.14	12013.8	22078.2	96003.7	42172.2	47493.1	2400.23	15411.8	30754	138231	18654.6	27144.5	1312.22	9838.37	15064.7	72014.4	81223.1	53347.1	3688.56	19113.6	16406.7	173779	129905	71467.2	5006.48	23916.7	22845.3	253141	57442.6	44255.5	2741.75	15994.9	11201.5	131636	61342.1	40240.1
Chhattisgarh	49.0697	41.9598	58.9063	34378536	44509964	34378536	44509964	34334448	44453600	30527022	39545536	6594.94	9181.69	407.866	3117.56	5510.33	24812.4	9554.13	12387.1	531.38	3846.3	7410.2	33729.1	4896.58	7464.36	323.205	2596.54	3942.74	19223.4	20052	13985.4	828.316	4781.55	4007.49	43654.8	29055.3	18081.7	1079.3	5782.6	5390.05	59389	14886.2	11705.8	656.268	4058.7	2866.91	34173.9	15479.5	10798.6
Delhi	120.822	41.9598	58.9063	8750630	11683244	8750630	11683244	8750630	11683244	8750630	11683244	2289.57	2824.43	159.136	1022.32	1933.02	8228.47	4290.52	4119.81	230.124	1382.46	2764.34	12787.3	1446.67	2162.77	106.135	796.602	1144.95	5657.13	7176.19	4444.38	333.099	1617.49	1449.07	15020.2	13449.5	6155.65	481.685	2124.67	2072.16	24283.6	4534.58	3535.23	222.162	1294.2	858.461	10444.6	5374.01	3328.45
Goa	31.5872	41.9598	58.9063	118917	138751	118917	138751	0	0	0	0	17.766	27.4495	0.988435	8.90174	14.2051	69.3107	24.456	35.7323	1.25004	10.7918	18.6193	90.8494	13.5202	21.6305	0.820803	7.43521	10.6953	54.1021	48.6549	37.6518	1.80769	12.308	9.30469	109.727	66.9767	47.2366	2.28613	14.649	12.1961	143.344	37.0272	30.6302	1.50112	10.4698	7.0057	86.634	41.6998	32.2695
Gujarat	30.4046	41.9598	58.9063	62584584	80529248	62584584	80529248	34336592	44182424	22555110	28963036	10090.9	15080.8	585.008	4968.23	8202.08	38927	14518	20079.3	763.721	6120.52	11111.2	52592.8	7496.71	11897.5	471.138	4114.64	5943.87	29923.9	30441.9	22818.3	1178.85	7575.31	5913.15	67927.6	43795.2	29166.6	1538.82	9146.75	8010.1	91657.5	22616.6	18589.5	949.423	6396.2	4284.79	52836.5	23680.9	17736.8
Haryana	61.2652	41.9598	58.9063	40580432	52811912	40580432	52811912	40249528	52392408	39962992	52023216	8798.5	11664	570.913	4057.94	7431.76	32523.1	13981.2	16420.8	783.551	5204.95	10516	46906.4	6050.98	9127.15	420.326	3264.93	4837.13	23700.5	26895.5	17870.8	1165.7	6257.3	5433.88	57623.1	42746.3	23975.6	1599.94	7834.58	7689.06	83845.5	18495.8	14477.3	858.123	5150.77	3536.11	42518.1	20651.6	13725.7
Himachal Pradesh	12.8964	41.9598	58.9063	5.11424e+06	6.41832e+06	4952011	6220637	0	0	0	0	622.787	1044.23	32.1661	328.84	475.208	2503.23	831.188	1313.73	39.575	395.014	608.466	3187.97	499.311	852.508	27.8734	282.224	379.946	2041.86	1836.35	1542.39	63.3735	490.071	335.209	4267.39	2450.98	1879.68	77.9715	578.62	429.218	5416.47	1472.12	1293.52	54.9139	427.043	267.979	3515.58	1461.97	1228.27
Jammu and Kashmir	8.17783	41.9598	58.9063	11051375	14577304	10602588	13984354	0	0	0	0	1172.96	2081.58	57.5032	643.294	867.086	4822.42	1500.95	2524.19	67.8686	760.665	1071.48	5925.16	977.19	1752.07	51.3967	563.425	723.089	4067.17	3619.42	3228.68	118.403	1007.43	638.824	8612.77	4630.22	3812.66	139.701	1173.47	789.331	10545.4	3016.35	2780.62	105.869	894.137	532.965	7329.94	2752.43	2450.43
Jharkhand	64.9359	41.9598	58.9063	41394032	54050672	41394032	54050672	41394032	54050672	41042608	53584696	8868.19	11812.3	572.829	4099.69	7482.37	32835.3	13230.3	16166.3	751.466	5111.69	10080.1	45339.9	6579.92	9682.71	447.189	3426.1	5441.95	25577.9	27161.7	18142	1171.33	6335.72	5480.95	58291.6	40511.8	23745.3	1536.4	7734.63	7382.59	80910.7	20156.7	15298.5	914.585	5395.37	3986.77	45751.9	20815.2	13899.4
Karnataka	30.9386	41.9598	58.9063	66060040	84398808	66060040	84398808	16480372	22227632	562492	714576	9907.73	15277.8	552.644	4959.02	7928.92	38626.1	13772.9	19939.9	702.823	6024.85	10458.1	50898.7	7528.27	12050	457.875	4140.28	5952.24	30128.7	29771	22973.9	1109.86	7519.13	5701	67075	41405.7	28886.9	1411.93	8967.17	7521.86	88193.5	22606.4	18699.3	918.992	6391.96	4276.24	52892.8	23255.1	17960.9
Kerala	34.7751	41.9598	58.9063	23436808	28530448	23436808	28530448	16487443	20048922	10566444	12888793	3788.84	5659.24	218.416	1861.6	3080.84	14608.9	5302.5	7443.2	278.987	2267.09	4072.34	19364.1	2859.36	4540.82	178.701	1554.29	2264.22	11397.4	10823.9	8098.49	416.658	2684.23	2104.99	24128.2	15147.8	10243.2	532.203	3208.24	2782.43	31913.9	8169.09	6697.08	340.909	2283.01	1547.14	19037.2	8893.07	6653.42
Madhya Pradesh	41.3584	41.9598	58.9063	80659536	104335640	80659536	104335640	72801600	94187952	38099512	49417632	13878	20203.6	820.815	6720.5	11408.6	53031.4	19492.1	26674	1047.98	8184.54	15017	70415.7	10511.9	16462.2	668.906	5636.3	8370.77	41650.1	42144.7	30731.2	1664.73	10297.7	8286.72	93125.1	59204.1	39001.1	2125.69	12309.3	10909	123549	31917.9	25762.7	1356.45	8794.07	6079.33	73910.4	32574	23754.6
Maharashtra	38.6143	41.9598	58.9063	91631392	117268384	91631392	117268384	61174276	78680984	31005816	39913008	15172.9	22441.4	883.269	7413.39	12387.8	58298.8	21696.7	29914.6	1147.74	9106.29	16689.3	78554.6	11219.7	17561.6	710.844	6118.37	8955.4	44565.9	45613.6	33781.4	1773.85	11245	8908.25	101322	65254.3	43228.4	2305.61	13545.4	12004.6	136338	33721.2	27325.8	1427.14	9464.06	6437.9	78376.1	35613.5	26384.3
Manipur	31.324	41.9598	58.9063	3.35785e+06	4436950	3.35785e+06	4436950	1.78915e+06	2.32748e+06	0	0	513.929	780.2	30.8431	262.455	415.21	2002.64	759.056	1060.71	41.4652	327.743	584.77	2773.75	386.538	611.623	25.3373	218.177	307.831	1549.51	1592.99	1213.01	63.7926	411.013	305.689	3586.49	2352.21	1577.59	85.7403	502.255	430.333	4948.12	1198.64	982.669	52.4247	348.259	226.727	2808.72	1206.65	918.168
Meghalaya	41.5097	41.9598	58.9063	5.39781e+06	7100907	5.39781e+06	7100907	4473239	5871610	3.06387e+06	4.0128e+06	943.158	1364.61	56.1071	455.107	777.936	3596.92	1291.44	1778.83	70.1717	548.773	999.008	4688.23	736.185	1135.47	46.6808	387.745	593.388	2899.47	2910.84	2110.09	115.612	708.776	574.198	6419.52	3985.3	2648.48	144.583	839.753	737.316	8355.43	2272.24	1801.89	96.1988	613.963	438.008	5222.3	2213.76	1604.46
Mizoram	31.9625	41.9598	58.9063	1.04309e+06	1.35649e+06	1.04309e+06	1.35649e+06	493906	645424	130836	169722	160.707	244.143	9.36292	80.9236	129.703	624.84	247.756	341.184	13.0785	102.997	191.791	896.807	120.774	191.29	7.68533	67.2312	96.0633	483.044	490.803	373.541	19.1235	124.865	94.4311	1102.76	756.739	497.608	26.7155	155.241	139.645	1575.95	368.809	302.397	15.6963	105.717	69.9211	862.54	377.265	287.168
Nagaland	33.0191	41.9598	58.9063	2.03641e+06	2436697	2.03641e+06	2436697	1.15062e+06	1.37463e+06	379665	445025	320.108	481.904	18.8849	160.754	259.572	1241.22	459.007	643.283	24.6541	197.898	352.735	1677.58	239.801	378.823	15.4491	133.458	190.928	958.461	899.701	678.605	35.4846	228.226	173.847	2015.86	1289.98	869.062	46.3221	275.383	236.223	2716.98	674	551.131	29.0297	193.126	127.833	1575.12	751.48	566.887
Orissa	61.3976	41.9598	58.9063	41579948	52332608	41579948	52332608	41579948	52332608	40318928	50725320	8861.52	11827.8	571.193	4100.49	7477.94	32838.9	13633.2	16411.1	767.959	5185.45	10350.6	46348.4	6317.2	9457.64	432.523	3356.47	5102.49	24666.3	26169.4	17512.4	1126.29	6109.56	5281.72	56199.4	40252.6	23196.1	1514.12	7552.19	7310.01	79824.9	18658.3	14453.2	852.991	5107.09	3604.51	42676.1	20799.5	13917.1
Punjab	59.0631	41.9598	58.9063	29550600	37397320	29550600	37397320	28843536	36511852	27227940	34477864	5890.07	8124.56	375.38	2789.65	4986.66	22166.3	8975.04	11253.5	506.7	3517.08	6981.63	31234	4166.28	6387.25	285.889	2268.61	3369.8	16477.8	17422.9	12116.6	743.212	4191.68	3509.92	37984.3	26548.7	16024.4	1003.12	5167.36	4915.1	53658.7	12323.9	9850.25	566.092	3483.26	2371.09	28594.6	13810.4	9569.44
Rajasthan	32.4759	41.9598	58.9063	85909440	111824232	85909440	111824232	48815360	63253020	33033868	42989208	13840.2	20723.1	801.991	6824.9	11269.9	53460	19156.5	27047.6	1015.52	8274.23	14735.9	70229.8	10584.1	16885.7	661.032	5745.4	8383.13	42259.4	42206.1	31720.9	1634	10528.4	8207.24	94296.6	58414	39864.7	2068.9	12533.3	10731.2	123612	32280.8	26587.6	1346.95	9021.54	6105.57	75342.5	32475	24375.5
Sikkim	15.9744	41.9598	58.9063	461407	529394	452763	520434	0	0	0	0	64.3557	94.5435	12.7669	50.6291	34.1468	256.442	82.6569	114.088	15.1245	59.1155	41.9254	312.91	53.1578	81.5639	11.3224	44.732	27.737	218.513	192.821	131.354	29.8127	63.0113	28.6349	445.634	247.65	154.23	35.3119	72.5693	35.1329	544.894	159.274	115.783	26.4433	56.3877	23.2941	381.182	171.57	114.022
Tamil Nadu	33.5669	41.9598	58.9063	72188944	91856056	72188944	91856056	36085580	46349728	14749284	18898812	11408.1	17204.7	651.139	5636.32	9232.71	44133	15752	22418.1	822.639	6826.55	12048.9	57868.2	8731.65	13906.8	539.313	4737.68	6908.06	34823.5	34099.3	25749.4	1300.13	8501.94	6601.71	76252.5	47084.9	32319.9	1642.54	10111.3	8614.93	99773.7	26100.6	21431.9	1076.82	7274.77	4939.27	60823.4	26776.7	20226.7
Tripura	47.4323	41.9598	58.9063	2362355	3.04297e+06	2362355	3.04297e+06	2362355	3.04297e+06	2.23644e+06	2.87927e+06	409.34	569.093	38.3315	226.936	322.143	1565.84	602.597	778.656	50.721	281.641	447.417	2161.03	299.727	452.735	30.3577	187.783	227.484	1198.09	1236.89	915.502	87.3356	390.624	230.64	2860.99	1821.28	1197.54	115.417	474.445	320.49	3929.18	905.614	752.207	69.2139	330.016	162.844	2219.89	959.536	710.548
Uttar Pradesh	60.5845	41.9598	58.9063	213275600	275906368	213275600	275906368	210559472	272275456	207776832	268487936	44076.2	59515.3	2807.44	20519.3	37091	164009	65791.7	81721.4	3720.4	25625.3	50749.5	227608	32135	48161.2	2172.68	16971.8	25926.5	125367	133686	90689.5	5693.76	31469.8	26933.7	288473	199583	119026	7544.49	38470.9	36844.6	401469	97470.5	75632.8	4406.88	26553.4	18830.8	222894	103349	70114.8
Uttaranchal	17.3085	41.9598	58.9063	6097499	7775376	5954420	7.60484e+06	1.1152e+06	1.54743e+06	556433	710916	788.246	1269.92	42.5063	410.339	595.256	3106.27	1041.45	1585.91	51.7059	489.208	749.997	3918.27	637.89	1058.54	36.9214	355.038	477.542	2565.93	2324.9	1964.2	87.8971	646.068	427.796	5450.86	3072.28	2379.45	106.926	757.409	538.8	6854.86	1880.84	1680.35	76.2881	567.331	342.835	4547.65	1816.79	1527.19
West Bengal	92.0052	41.9598	58.9063	95449800	119918448	95449800	119918448	95107056	119485840	94905152	119228400	23393.7	28960.1	1998.26	11317.3	19199.7	84869	43696.4	41866.8	2874.8	15180.8	27318.4	130937	14937.1	22014.8	1362.36	8859.02	11700.4	58873.7	68909.8	44125.9	4220.87	17957.3	13467.3	148681	128566	60612.7	6056.46	23356.4	19159.3	237750	44038.1	34889.2	2890.54	14452.6	8213.25	104484	54883.1	35135.9
[truncated: 147 more columns]

## Sheet: RES -10%
state	pm25_state	pm25_country	pm25_country_pop_weighted	pop_2015	pop_2050	pop_2015_pm_metric_10	pop_2050_pm_metric_10	pop_2015_pm_metric_35	pop_2050_pm_metric_35	pop_2015_pm_metric_40	pop_2050_pm_metric_40	mort_2015_copd_total	mort_2015_ihd_total	mort_2015_lc_total	mort_2015_str_total	mort_2015_alri_total	mort_2015_total	mort_2015_upper_copd_total	mort_2015_upper_ihd_total	mort_2015_upper_lc_total	mort_2015_upper_str_total	mort_2015_upper_alri_total	mort_2015_upper_total	mort_2015_lower_copd_total	mort_2015_lower_ihd_total	mort_2015_lower_lc_total	mort_2015_lower_str_total	mort_2015_lower_alri_total	mort_2015_lower_total	mort_2050_copd_total	mort_2050_ihd_total	mort_2050_lc_total	mort_2050_str_total	mort_2050_alri_total	mort_2050_total	mort_2050_upper_copd_total	mort_2050_upper_ihd_total	mort_2050_upper_lc_total	mort_2050_upper_str_total	mort_2050_upper_alri_total	mort_2050_upper_total	mort_2050_lower_copd_total	mort_2050_lower_ihd_total	mort_2050_lower_lc_total	mort_2050_lower_str_total	mort_2050_lower_alri_total	mort_2050_lower_total	mort_2050_pop2015_copd_total	mort_2050_pop2015_ihd_total
Andhra Pradesh	38.88	40.5826	56.8939	83392712	103947368	83392712	103947368	60799724	75720216	53059104	65823064	14287.4	20832.4	843.862	6924.9	11741.4	54629.9	20084.1	27570.9	1081.72	8450.17	15548.4	72735.3	10746.7	16841.1	684.453	5783.16	8554.27	42609.7	41776.1	30520.6	1647.31	10218.8	8210.52	92373.4	58721.2	38808.2	2111.52	12236.8	10872.1	122750	31423.9	25410.7	1336.25	8693.85	5982.05	72846.8	33534.9	24493.8
Arunachal Pradesh	16.1894	40.5826	56.8939	1.19347e+06	1.60792e+06	1.17892e+06	1.59157e+06	0	0	0	0	143.504	241.504	7.87042	77.891	108.174	578.944	193.767	305.919	9.74215	93.9546	140.413	743.796	115.675	197.035	6.89371	67.0675	87.2024	473.874	453.809	382.61	16.8044	123.752	81.8373	1058.81	612.312	468.716	20.7716	146.649	106.151	1354.6	366.108	320.735	14.7417	108.152	66.0589	875.797	338.109	284.355
Assam	45.6729	40.5826	56.8939	27336944	34832384	27336944	34832384	25786604	32843784	23505958	29937336	5088.48	7176.26	311.529	2423.37	4241.25	19240.9	7062.04	9485.63	393.282	2939.17	5507.5	25387.6	3924	5924.71	256.283	2054.57	3243.95	15403.5	15228.4	10758.6	624.159	3660.61	3035.72	33307.5	21135.1	13663.7	787.896	4360.11	3942.16	43889	11743.4	9124.2	513.51	3157.1	2321.96	26860.2	11949.8	8442.72
Bihar	77.2799	40.5826	56.8939	113449120	150475520	113449120	150475520	113449120	150475520	113088632	150085360	25842.3	33353.8	1718.07	11814.2	21632.2	94360.6	40524.9	46655.2	2316.55	15052.6	30010.5	134560	18475.1	26914.7	1290.68	9717.26	14927.9	71325.7	79587.1	52677.9	3585.79	18793.4	16074.6	170719	124835	70229.7	4831.5	23372.8	22292.1	245562	56891.5	43846.3	2696.36	15787.8	11099	130321	60108.4	39736.1
Chhattisgarh	47.5971	40.5826	56.8939	34378536	44509964	34378536	44509964	34236544	44329584	28976302	37520008	6505.61	9107.21	400.184	3084.29	5426	24523.3	9373.99	12246.8	519.732	3796.94	7271.93	33209.4	4847.75	7413.88	318.463	2572.67	3897.8	19050.6	19780.4	13871.4	812.714	4730.6	3946.18	43141.2	28507.2	17884.7	1055.65	5709.83	5289.53	58446.9	14737.6	11623.6	646.64	4020.75	2834.22	33862.8	15269.8	10710.5
Delhi	118.738	40.5826	56.8939	8750630	11683244	8750630	11683244	8750630	11683244	8750630	11683244	2273.99	2812.41	157.661	1016.41	1921.11	8181.59	4234.09	4101.32	227.829	1373.26	2753.18	12689.7	1436.02	2149.65	105.243	791.046	1134.12	5616.07	7127.41	4425.17	330.015	1608.09	1440.15	14930.8	13272.8	6127.5	476.883	2110.59	2063.8	24051.5	4501.22	3514.47	220.294	1285.36	850.339	10371.7	5337.45	3314.05
Goa	31.0373	40.5826	56.8939	118917	138751	118917	138751	0	0	0	0	17.5911	27.2919	0.974611	8.83606	14.0333	68.7269	24.1282	35.4078	1.22898	10.7002	18.3526	89.8178	13.4285	21.5396	0.811635	7.39112	10.6079	53.7787	48.1759	37.4357	1.78241	12.2179	9.19217	108.804	66.0788	46.8364	2.2476	14.5278	12.0214	141.712	36.776	30.4946	1.48435	10.4066	6.94844	86.11	41.2893	32.0844
Gujarat	30.053	40.5826	56.8939	62584584	80529248	62584584	80529248	32901148	42322616	20425966	26182596	10056.2	15047.7	582.445	4955.04	8166.85	38808.2	14425.7	19987.6	758.314	6096.63	11023.1	52291.3	7491.45	11907.4	469.812	4110.26	5933.55	29912.5	30336.6	22768	1173.65	7555.26	5887.63	67721.2	43515.6	29044.6	1527.88	9112.2	7946.35	91146.6	22600.2	18597.8	946.718	6388.36	4277.26	52810.3	23599.5	17698
Haryana	59.5587	40.5826	56.8939	40580432	52811912	40580432	52811912	39962992	52023216	39716144	51709432	8699.6	11584.2	562.081	4021.01	7343.18	32210.1	13705.1	16261.5	768.703	5140.79	10367.4	46243.5	6013.96	9081.21	416.121	3242.08	4808.08	23561.5	26593	17747.4	1147.66	6200.25	5369.11	57057.5	41900.8	23749	1569.62	7740.59	7580.5	82540.4	18382.7	14399.5	849.541	5113.39	3514.9	42260.1	20419.5	13631
Himachal Pradesh	12.5207	40.5826	56.8939	5.11424e+06	6.41832e+06	4952011	6220637	0	0	0	0	610.375	1032.19	31.2589	324.06	463.341	2461.22	814.358	1296.76	38.4249	389.312	593.555	3132.41	491.094	843.057	27.1759	278.552	372.417	2012.3	1799.78	1524.7	61.5869	483.036	326.843	4195.94	2401.38	1855.95	75.7068	570.378	418.705	5322.12	1447.91	1279.1	53.54	421.485	262.672	3464.7	1432.83	1214.17
Jammu and Kashmir	7.94249	40.5826	56.8939	11051375	14577304	10510568	13853862	0	0	0	0	1144.11	2052.02	55.5042	631.938	840.101	4723.67	1459.43	2481.32	65.3159	746.834	1037	5789.9	956.539	1729.35	49.7639	554.406	704.047	3994.11	3530.36	3183.11	114.283	989.89	618.924	8436.56	4502.11	3749.89	134.442	1152.56	763.906	10302.9	2952.57	2744.23	102.502	879.861	518.918	7198.08	2684.75	2415.86
Jharkhand	62.4503	40.5826	56.8939	41394032	54050672	41394032	54050672	41394032	54050672	40856816	53336992	8723.75	11695.7	559.939	4045.76	7352.79	32377.9	12881.7	15935.3	731.117	5024.71	9860.8	44433.7	6510.09	9606.9	440.073	3388.94	5378.02	25324	26718.5	17961	1144.92	6252.13	5385.83	57462.4	39443.6	23417.3	1494.73	7605.87	7221.67	79183.1	19942.2	15172.6	899.998	5335.22	3939.81	45289.8	20476.1	13761
Karnataka	30.1718	40.5826	56.8939	66060040	84398808	66060040	84398808	13258774	18037508	172345	223957	9780.43	15163.6	542.572	4911.24	7804.09	38201.9	13548.8	19732.9	688.067	5959.49	10263.1	50192.4	7461.07	11981.6	451.203	4107.97	5888.96	29890.8	29388.8	22802.4	1089.65	7447.24	5611.36	66339.4	40733.6	28602.6	1382.31	8871.8	7381.66	86971.9	22405	18588.3	905.624	6341.27	4230.9	52471.1	22956.4	17826.7
Kerala	33.6633	40.5826	56.8939	23436808	28530448	23436808	28530448	15955403	19406340	8.14102e+06	9943376	3727.54	5605.77	213.405	1838.69	3021.1	14406.5	5193.99	7348.02	271.711	2235.79	3978.79	19028.3	2823.45	4499.37	175.311	1537.28	2232.56	11268	10648.6	8021.83	407.09	2651.35	2064.13	23793	14837.3	10117.6	518.31	3164.52	2718.41	31356.1	8066.48	6635.18	334.439	2257.77	1525.49	18819.4	8749.18	6590.47
Madhya Pradesh	40.0306	40.5826	56.8939	80659536	104335640	80659536	104335640	63212232	81863728	32763156	42542352	13657	20013.7	802.443	6638.07	11194.8	52306	19073.9	26315.7	1020.29	8066.72	14668.4	69145	10395.8	16347.6	657.257	5579.59	8263.16	41243.4	41473.8	30441.7	1627.48	10171.9	8131.45	91846.3	57933.7	38502.5	2069.54	12135.2	10655.7	121297	31565.7	25573.8	1332.84	8703.93	6001.25	73177.5	32055.3	23530.8
Maharashtra	37.6578	40.5826	56.8939	91631392	117268384	91631392	117268384	50076888	64412052	28262084	36413928	14999.6	22289.4	869.182	7348.59	12218.2	57724.9	21346.3	29609.6	1125.19	9008.92	16387.2	77477.1	11138.5	17486	702.169	6077.13	8879.13	44283	45097.4	33554.6	1745.85	11148.1	8787.41	100333	64210.1	42816.4	2260.73	13404.9	11789.1	134481	33480.2	27200.2	1409.91	9399.34	6383.71	77873.4	35206.5	26205.5
Manipur	30.619	40.5826	56.8939	3.35785e+06	4436950	3.35785e+06	4436950	1.49092e+06	1921777	0	0	507.624	774.616	30.3109	260.037	409.013	1981.6	750.268	1052.77	40.7661	324.792	576.435	2745.03	383.347	608.447	24.9942	216.574	304.821	1538.18	1573.48	1204.35	62.6938	407.26	301.131	3548.91	2325.03	1565.91	84.2974	497.749	424.212	4897.2	1188.76	977.294	51.7156	345.655	224.51	2787.93	1191.85	911.598
Meghalaya	39.8237	40.5826	56.8939	5.39781e+06	7100907	5.39781e+06	7100907	4389949	5762814	2.87976e+06	3.77378e+06	923.917	1348.2	54.4944	447.936	759.375	3533.92	1260.48	1750.27	67.9306	539.099	972.191	4589.98	723.494	1122.37	45.5426	382.077	581.361	2854.84	2851.5	2084.66	112.292	697.657	560.506	6306.62	3889.8	2607.55	139.968	825.131	717.531	8179.98	2233.11	1780.84	93.8549	604.945	429.139	5141.89	2168.59	1585.11
Mizoram	31.4148	40.5826	56.8939	1.04309e+06	1.35649e+06	1.04309e+06	1.35649e+06	493906	645424	0	0	159.246	242.848	9.24268	80.3705	128.27	619.977	245.942	339.621	12.9315	102.369	190.137	891.001	120.039	190.556	7.60819	66.8656	95.3723	480.441	486.344	371.562	18.8782	124.018	93.3881	1094.19	751.207	495.281	26.4156	154.291	138.443	1565.64	366.566	301.172	15.5389	105.131	69.4187	857.827	373.835	285.646
Nagaland	32.1213	40.5826	56.8939	2.03641e+06	2436697	2.03641e+06	2436697	992219	1.19296e+06	0	0	315.41	477.773	18.4951	158.976	254.967	1225.62	452.059	637.071	24.133	195.645	346.523	1655.43	237.171	376.071	15.1894	132.204	188.603	949.238	886.507	672.789	34.7527	225.719	170.763	1990.53	1270.48	860.844	45.3437	272.262	232.06	2680.99	666.581	546.984	28.5413	191.284	126.273	1559.66	740.453	562.026
Orissa	59.0526	40.5826	56.8939	41579948	52332608	41579948	52332608	41465648	52186444	39980540	50307968	8708.04	11704.2	557.464	4043.19	7340.74	32353.7	13219.8	16168.1	745.188	5088.69	10118.8	45340.6	6255.52	9388.87	425.731	3320.33	5049.67	24440.1	25716.1	17327.9	1099.22	6024.06	5184.8	55352.1	39032.6	22862.3	1469.23	7415.02	7146.25	77925.4	18475.9	14340.2	839.587	5050.19	3567.15	42273	20439.3	13770.4
Punjab	57.3215	40.5826	56.8939	29550600	37397320	29550600	37397320	28676932	36297712	27227940	34477864	5816.21	8063.12	368.799	2761.65	4917.62	21927.4	8786	11125.4	495.533	3468.75	6853.63	30729.3	4141.45	6359.26	282.764	2252.64	3350.98	16387.1	17204.4	12024.1	730.167	4149.5	3461.44	37569.6	25989.5	15848.7	980.994	5098.26	4825.34	52742.9	12250.4	9801.97	559.892	3457.5	2357.85	28427.6	13637.3	9496.54
Rajasthan	31.4867	40.5826	56.8939	85909440	111824232	85909440	111824232	46225532	59949912	29503460	38418320	13625	20534.5	784.348	6744.07	11060.8	52748.7	18751.1	26684	988.781	8159.18	14393.5	68976.6	10475.3	16780.1	649.901	5691.54	8282.25	41879	41550.3	31431.9	1598.07	10404.4	8055.12	93039.7	57178.7	39355	2014.44	12362.6	10482	121393	31948.8	26410.3	1324.28	8935.09	6032.15	74650.6	31970.2	24153.3
Sikkim	15.261	40.5826	56.8939	461407	529394	452763	520434	0	0	0	0	62.5423	93.009	12.2445	49.5812	32.9648	250.342	80.184	111.879	14.4558	57.8213	40.4442	304.785	51.8108	80.2902	10.8981	43.8498	26.8967	213.745	187.386	129.237	28.5912	61.7379	27.635	434.588	240.237	151.317	33.7483	71.051	33.8672	530.22	155.238	113.967	25.4511	55.2929	22.5829	372.532	166.714	112.178
Tamil Nadu	32.6217	40.5826	56.8939	72188944	91856056	72188944	91856056	30979264	39837100	11446362	14681110	11250.9	17065.8	638.484	5577.5	9079.06	43611.8	15486.2	22181.9	804.975	6748.73	11823.5	57045.3	8634.29	13794.6	530.439	4693.01	6821.54	34473.9	33630.2	25541.8	1274.9	8413.86	6492	75352.8	46291.4	31993.7	1607.32	9997.72	8453.86	98344	25809.8	21258	1059.12	7205.84	4877.45	60210.3	26407.9	20063.4
Tripura	45.9868	40.5826	56.8939	2362355	3.04297e+06	2362355	3.04297e+06	2362355	3.04297e+06	2.23644e+06	2.87927e+06	403.117	563.976	37.4799	224.191	316.611	1545.37	592.333	770.503	49.4951	278.073	439.751	2130.15	295.982	448.753	29.839	185.75	224.205	1184.53	1218.1	907.172	85.3803	385.857	226.686	2823.19	1790.33	1184.87	112.569	468.317	315.043	3871.13	894.286	745.591	68.0405	326.427	160.484	2194.83	944.951	704.08
Uttar Pradesh	58.1935	40.5826	56.8939	213275600	275906368	213275600	275906368	209998336	271506944	203891712	263408352	43309.9	58891.6	2739.82	20233.8	36388.7	161564	64112.9	80532	3616.47	25179	49595.5	223036	31716.2	47715.6	2132.71	16763.5	25558.4	123886	131364	89731.7	5556.63	31031.8	26423.8	284108	194497	117349	7333.85	37816.1	36007.1	393003	96200	74910.8	4325.76	26222	18563	220222	101554	69374.1
Uttaranchal	16.6726	40.5826	56.8939	6097499	7775376	5954420	7.60484e+06	876011	1.13318e+06	556433	710916	770.496	1253.33	41.1504	403.523	578.698	3047.2	1016.52	1562.62	50.0101	481.025	729.042	3839.22	624.593	1043.05	35.8335	349.344	465.893	2518.72	2272.61	1938.56	85.0865	635.414	415.908	5347.57	2998.69	2345.02	103.41	744.8	523.74	6715.66	1841.61	1656.13	74.0337	558.228	334.432	4464.43	1775.92	1507.27
West Bengal	87.5462	40.5826	56.8939	95449800	119918448	95449800	119918448	94943088	119278704	94905152	119228400	22982.9	28641.6	1948.91	11147.7	18886.2	83607.3	42076.6	41270.3	2782.2	14860.1	26846.8	127836	14863.1	21881.3	1347.09	8773.1	11666.3	58531	67697.5	43630.3	4115.47	17684.2	13247.1	146375	123791	59748.9	5859.32	22869.2	18828.3	231097	43818	34645.4	2857.38	14301	8188.92	103811	53919.4	34741.9
[truncated: 147 more columns]

## Sheet: TRA -10%
state	pm25_state	pm25_country	pm25_country_pop_weighted	pop_2015	pop_2050	pop_2015_pm_metric_10	pop_2050_pm_metric_10	pop_2015_pm_metric_35	pop_2050_pm_metric_35	pop_2015_pm_metric_40	pop_2050_pm_metric_40	mort_2015_copd_total	mort_2015_ihd_total	mort_2015_lc_total	mort_2015_str_total	mort_2015_alri_total	mort_2015_total	mort_2015_upper_copd_total	mort_2015_upper_ihd_total	mort_2015_upper_lc_total	mort_2015_upper_str_total	mort_2015_upper_alri_total	mort_2015_upper_total	mort_2015_lower_copd_total	mort_2015_lower_ihd_total	mort_2015_lower_lc_total	mort_2015_lower_str_total	mort_2015_lower_alri_total	mort_2015_lower_total	mort_2050_copd_total	mort_2050_ihd_total	mort_2050_lc_total	mort_2050_str_total	mort_2050_alri_total	mort_2050_total	mort_2050_upper_copd_total	mort_2050_upper_ihd_total	mort_2050_upper_lc_total	mort_2050_upper_str_total	mort_2050_upper_alri_total	mort_2050_upper_total	mort_2050_lower_copd_total	mort_2050_lower_ihd_total	mort_2050_lower_lc_total	mort_2050_lower_str_total	mort_2050_lower_alri_total	mort_2050_lower_total	mort_2050_pop2015_copd_total	mort_2050_pop2015_ihd_total
Andhra Pradesh	40.2012	42.2847	59.4699	83392712	103947368	83392712	103947368	63419984	79003448	55494360	68867872	14526.8	21037.1	863.879	7014.18	11972.2	55414.1	20527.5	27963.7	1112.04	8578.67	15926	74107.9	10871.6	16970.8	696.98	5844.92	8666.52	43050.8	42476	30821.3	1686.39	10350	8371.95	93705.7	60016.5	39336.9	2170.69	12419.4	11136.2	125080	31789.3	25615.2	1360.71	8788.44	6060.56	73614.2	34096.8	24735.2
Arunachal Pradesh	16.7208	42.2847	59.4699	1.19347e+06	1.60792e+06	1.18451e+06	1.59815e+06	0	0	0	0	146.421	244.302	8.10226	79.0348	110.948	588.808	198.071	310.187	10.0476	95.3708	144.153	757.829	117.514	198.893	7.07005	67.9102	88.9308	480.318	463.072	387.038	17.3025	125.549	83.9482	1076.91	625.964	475.075	21.427	148.829	108.996	1380.29	371.954	323.854	15.122	109.519	67.3784	887.828	344.987	287.634
Assam	48.3095	42.2847	59.4699	27336944	34832384	27336944	34832384	26230204	33406836	23688508	30163272	5225.89	7290.39	323.435	2474.64	4370.41	19684.8	7281.7	9677.66	409.185	3005.98	5690.3	26064.8	4017.69	6019.64	264.894	2096.76	3341.89	15740.9	15639.6	10930.7	648.025	3737.95	3128.16	34084.5	21792.9	13933.3	819.775	4458.56	4072.99	45077.6	12023.7	9271.66	530.771	3222.14	2392.06	27440.4	12272.5	8577.79
Bihar	82.4491	42.2847	59.4699	113449120	150475520	113449120	150475520	113449120	150475520	113449120	150475520	26526.4	33889.2	1781.18	12070.9	22205	96472.7	42565.1	47693.2	2420.71	15502.4	30920.3	139102	18746.9	27245.9	1320.91	9884.22	15167.9	72365.8	81691.4	53536.1	3717.74	19204.1	16500.7	174650	131118	71765.8	5049.04	24054	22968.7	254956	57726.1	44420	2759.81	16069.1	11277.8	132253	61696.7	40383.1
Chhattisgarh	49.5807	42.2847	59.4699	34378536	44509964	34378536	44509964	34378536	44509964	30751464	39831764	6631.13	9211.33	411.04	3131.05	5543.69	24928.2	9621.27	12436.3	535.781	3865.48	7457.56	33916.4	4921.93	7490.33	325.414	2607.94	3968.15	19313.8	20162.5	14031.1	834.785	4802.32	4031.84	43862.5	29260.4	18152.3	1088.27	5811.16	5424.64	59736.8	14963.5	11746.7	660.769	4076.57	2885.46	34333	15564.4	10833.7
Delhi	118.024	42.2847	59.4699	8750630	11683244	8750630	11683244	8750630	11683244	8750630	11683244	2272.08	2810.92	157.477	1015.68	1919.69	8175.84	4206.25	4095.37	226.959	1370.25	2748.16	12647	1443.14	2156.54	105.645	793.129	1142.83	5641.28	7121.34	4422.75	329.625	1606.9	1439.07	14919.7	13185.3	6119.14	475.059	2106.28	2060.03	23945.8	4523.47	3523.76	221.133	1288.19	856.848	10413.4	5332.95	3312.25
Goa	31.8418	42.2847	59.4699	118917	138751	118917	138751	0	0	0	0	17.824	27.5012	0.993013	8.92349	14.2621	69.5038	24.615	35.882	1.25925	10.8295	18.7395	91.3252	13.5505	21.6603	0.823824	7.44978	10.7241	54.2085	48.8139	37.7225	1.81606	12.3379	9.342	110.032	67.412	47.4158	2.30296	14.6982	12.2748	144.104	37.1101	30.6745	1.50664	10.4907	7.02454	86.8065	41.8361	32.3302
Gujarat	30.6302	42.2847	59.4699	62584584	80529248	62584584	80529248	35268268	45375832	23743664	30511528	10151.2	15131.4	590.165	4990.72	8259.11	39122.6	14667.8	20190.3	772.644	6158.62	11219.3	53008.7	7519.67	11920.5	473.832	4127.96	5964.25	30006.2	30623.7	22895.1	1189.23	7609.45	5954.25	68271.8	44247	29318.7	1556.79	9201.78	8087.96	92412.2	22685.6	18629.2	954.838	6417.64	4299.45	52986.7	23822.5	17796.5
Haryana	60.7781	42.2847	59.4699	40580432	52811912	40580432	52811912	40249528	52392408	39962992	52023216	8757.55	11631.5	567.185	4042.61	7396.34	32395.2	13840.4	16353	776.777	5175.4	10457	46602.6	6042.64	9115.05	418.993	3257.35	4832.41	23666.4	26769.8	17820.2	1158.06	6233.49	5407.87	57389.4	42313.8	23878.3	1586.04	7791.37	7645.67	83215.2	18470.8	14454.9	855.414	5137.97	3532.81	42451.9	20555.5	13687.1
Himachal Pradesh	13.015	42.2847	59.4699	5.11424e+06	6.41832e+06	4970581	6243310	0	0	0	0	625.942	1047.34	32.3935	330.061	478.205	2513.94	836.557	1319.53	39.9148	396.695	613.348	3206.04	501.114	854.213	28.035	283.053	381.699	2048.11	1845.64	1546.95	63.821	491.867	337.32	4285.6	2466.8	1887.52	78.6405	581.015	432.658	5446.63	1477.43	1296.25	55.2319	428.313	269.214	3526.44	1469.37	1231.9
Jammu and Kashmir	8.21754	42.2847	59.4699	11051375	14577304	10602588	13984354	0	0	0	0	1177.62	2086.29	57.8301	645.114	871.47	4838.32	1504.83	2527.68	68.1787	762.326	1075.34	5938.36	981.608	1758.82	51.7045	565.286	726.732	4084.15	3633.84	3235.91	119.076	1010.23	642.058	8641.11	4642.13	3818.28	140.337	1176.07	792.167	10569	3030	2790.78	106.503	897.01	535.654	7359.95	2763.39	2455.93
Jharkhand	65.7372	42.2847	59.4699	41394032	54050672	41394032	54050672	41394032	54050672	41286464	53907056	8914.93	11849.7	577.034	4117.15	7523.72	32982.5	13341.8	16238.7	757.958	5139.98	10146.7	45625.2	6602.54	9708.18	449.603	3438.46	5465.91	25664.7	27304.3	18199.8	1179.9	6362.66	5511.15	58557.9	40851.7	23848	1549.63	7776.23	7431.27	81456.8	20225.8	15340.3	919.511	5415.22	4004.3	45905.1	20924.9	13943.9
Karnataka	31.0981	42.2847	59.4699	66060040	84398808	66060040	84398808	17598644	23605264	1.15687e+06	1.47739e+06	9937.01	15304	554.967	4970.01	7957.64	38723.7	13842	20001	706.861	6042.94	10515.3	51108.1	7542.92	12063.4	459.379	4147.46	5966.45	30179.6	29859.6	23013.6	1114.56	7535.79	5721.78	67245.3	41615.9	28969.3	1420.1	8993.41	7563.34	88562	22650.6	18721.8	922.027	6403.37	4286.49	52984.3	23323.9	17991.7
Kerala	34.7549	42.2847	59.4699	23436808	28530448	23436808	28530448	16487443	20048922	10218534	12468440	3788.66	5659.12	218.399	1861.54	3080.68	14608.4	5304.1	7445.08	279.078	2267.44	4074.24	19369.9	2857.56	4536.25	178.617	1553.63	2263.07	11389.1	10823.4	8098.31	416.626	2684.13	2104.88	24127.3	15152.5	10245.4	532.379	3208.69	2783.75	31922.7	8163.91	6691.08	340.748	2282.12	1546.35	19024.2	8892.63	6653.26
Madhya Pradesh	41.6952	42.2847	59.4699	80659536	104335640	80659536	104335640	74099488	95860256	38954520	50529556	13933.1	20250.9	825.403	6741.07	11461.9	53212.4	19587.7	26757.7	1054.56	8212.91	15099.6	70712.5	10546	16495.1	672.043	5651.73	8403.16	41768	42312.4	30803.5	1674.05	10329.2	8325.49	93444.6	59494.8	39118.6	2139.07	12351.4	10969.1	124073	32021.4	25815.7	1362.82	8818.4	6102.88	74121.2	32703.4	23810.4
Maharashtra	38.9136	42.2847	59.4699	91631392	117268384	91631392	117268384	63399600	81585624	31766840	40941480	15242.6	22500.9	889.101	7439.4	12454.6	58526.6	21847.6	30030.1	1157.06	9145.5	16804.3	78984.7	11251.3	17594.2	714.207	6134.95	8983.52	44678.2	45826.5	33872.8	1785.76	11284.9	8956.96	101727	65716.8	43390.5	2324.63	13603.6	12088.5	137124	33818	27380.9	1434	9490.9	6458.45	78582.3	35777	26454.5
Manipur	31.5848	42.2847	59.4699	3.35785e+06	4436950	3.35785e+06	4436950	1.78915e+06	2.32748e+06	619693	797540	516.394	782.371	31.0505	263.396	417.627	2010.84	762.627	1063.94	41.745	328.936	587.972	2785.22	387.763	612.849	25.4692	218.796	308.978	1553.86	1600.61	1216.38	64.2208	412.471	307.469	3601.14	2363.24	1582.3	86.3177	504.065	432.687	4968.6	1202.43	984.747	52.6972	349.265	227.573	2816.72	1212.43	920.723
Meghalaya	41.9007	42.2847	59.4699	5.39781e+06	7100907	5.39781e+06	7100907	5.04528e+06	6.62815e+06	3.14639e+06	4.11853e+06	947.406	1368.23	56.4629	456.69	782.034	3610.83	1298.35	1785.39	70.672	550.912	1005.19	4710.52	738.888	1138.17	46.9302	388.963	596.007	2908.96	2923.96	2115.72	116.346	711.235	577.226	6444.49	4006.64	2657.85	145.615	843.003	741.885	8394.99	2280.59	1806.27	96.7132	615.91	439.942	5239.43	2223.72	1608.73
Mizoram	32.2079	42.2847	59.4699	1.04309e+06	1.35649e+06	1.04309e+06	1.35649e+06	493906	645424	130836	169722	161.34	244.702	9.41574	81.1652	130.324	626.947	248.865	342.194	13.1629	103.346	192.862	900.43	121.093	191.608	7.71935	67.3912	96.3637	484.176	492.734	374.398	19.2315	125.236	94.8823	1106.48	760.126	499.037	26.888	155.755	140.424	1582.23	369.783	302.928	15.7658	105.974	70.1393	864.59	378.749	287.827
Nagaland	33.3069	42.2847	59.4699	2.03641e+06	2436697	2.03641e+06	2436697	1.15062e+06	1.37463e+06	379665	445025	321.525	483.148	19.0035	161.292	260.962	1245.93	461.438	645.31	24.8213	198.603	354.746	1684.92	240.543	379.623	15.5263	133.83	191.606	961.129	903.695	680.362	35.7078	228.987	174.78	2023.53	1296.84	871.726	46.6367	276.362	237.573	2729.14	676.092	552.347	29.1751	193.675	128.288	1579.58	754.809	568.351
Orissa	62.1444	42.2847	59.4699	41579948	52332608	41579948	52332608	41579948	52332608	40408464	50839656	8908.81	11865.7	575.44	4118.15	7519.97	32988.1	13736	16474.8	773.986	5211.54	10408.8	46605.1	6348.5	9490.31	435.264	3370.96	5133.79	24778.8	26309	17569.2	1134.67	6135.92	5311.41	56460.2	40555.9	23285.1	1526	7589.73	7351.06	80307.8	18750.8	14503.2	858.397	5129.23	3626.63	42868.2	20910.5	13962.2
Punjab	58.9746	42.2847	59.4699	29550600	37397320	29550600	37397320	28843536	36511852	27227940	34477864	5889.27	8124.05	375.301	2789.38	4986.06	22164.1	8980.81	11258.9	506.976	3518.19	6987.78	31252.6	4160.62	6380.44	285.609	2266.78	3365.09	16458.5	17420.7	12116	743.066	4191.31	3509.51	37980.5	26565.8	16030.9	1003.68	5168.76	4919.46	53688.7	12307.3	9841.13	565.545	3480.74	2367.76	28562.4	13808.5	9568.83
Rajasthan	32.6085	42.2847	59.4699	85909440	111824232	85909440	111824232	49827384	64550464	33436028	43513328	13873.9	20753	804.689	6837.52	11302.7	53571.8	19223.1	27110.2	1019.75	8292.99	14791.1	70437.1	10597.8	16897.5	662.639	5752.71	8396.87	42307.5	42309.3	31766.7	1639.51	10547.7	8231.31	94494.5	58617.6	39951.2	2077.54	12561.1	10771.7	123979	32322.6	26609	1350.23	9033.48	6115.63	75430.9	32554.2	24410.6
Sikkim	16.0711	42.2847	59.4699	461407	529394	452763	520434	0	0	0	0	64.6013	94.7474	12.8431	50.7751	34.2989	257.266	82.99	114.402	15.2177	59.2887	42.1191	314.018	53.3303	81.7223	11.3836	44.8518	27.8389	219.127	193.559	131.634	29.9915	63.1869	28.767	447.138	248.649	154.64	35.5303	72.7741	35.297	546.89	159.793	116.009	26.5871	56.5349	23.383	382.307	172.235	114.268
Tamil Nadu	33.5676	42.2847	59.4699	72188944	91856056	72188944	91856056	35846132	46045904	14749284	18898812	11419.8	17214.6	652.129	5640.69	9244.03	44171.3	15784.5	22451.2	824.79	6835.71	12078.2	57974.5	8728.5	13896.6	539.549	4737.87	6907.21	34809.8	34135.5	25764.8	1302.17	8508.71	6610.06	76321.3	47184.1	32364.1	1646.93	10124.6	8636.28	99956	26091.7	21420.2	1077.33	7275.74	4938.73	60803.7	26804.2	20238.4
Tripura	47.8958	42.2847	59.4699	2362355	3.04297e+06	2362355	3.04297e+06	2362355	3.04297e+06	2.30303e+06	2964512	411.203	570.627	38.5918	227.765	323.799	1571.99	605.829	781.359	51.103	282.795	450.046	2171.13	300.768	453.807	30.5252	188.394	228.319	1201.81	1242.51	918.004	87.9355	392.071	231.821	2872.34	1831.05	1201.64	116.297	476.391	322.369	3947.75	908.748	754.07	69.6026	331.132	163.437	2226.99	963.902	712.493
Uttar Pradesh	61.1187	42.2847	59.4699	213275600	275906368	213275600	275906368	210559472	272275456	207776832	268487936	44248.6	59654.8	2822.74	20583.6	37248.2	164558	66051.8	81927.4	3739.04	25707.9	50934.5	228361	32300.5	48319.3	2185.21	17037.2	26096.9	125939	134208	90903.4	5724.72	31568.2	27047.7	289452	200366	119325	7582.16	38593.9	36978.6	402846	97972.2	75873	4432.27	26653.8	18954.5	223886	103754	70280.5
Uttaranchal	17.397	42.2847	59.4699	6097499	7775376	5954420	7.60484e+06	1.1152e+06	1.54743e+06	556433	710916	790.251	1271.84	42.6612	411.13	597.094	3112.97	1044.74	1589.22	51.9233	490.255	752.747	3928.88	639.092	1059.65	37.0366	355.61	478.72	2570.11	2330.83	1967.17	88.2221	647.302	429.123	5462.64	3082.04	2384.23	107.381	758.997	540.797	6873.44	1884.42	1682.27	76.5314	568.265	343.691	4555.18	1821.41	1529.49
West Bengal	92.9618	42.2847	59.4699	95449800	119918448	95449800	119918448	95107056	119485840	94905152	119228400	23491.6	29036	2009.15	11356.7	19273.2	85166.6	44003.2	41986.4	2893.3	15246.9	27404.5	131534	14976.2	22068.4	1366.65	8884.97	11738.1	59034.3	69197.9	44242.4	4243.51	18019.1	13518.8	149222	129469	60788.4	6095.21	23456.2	19219.8	239028	44153.1	34974.6	2899.22	14494.5	8239.78	104761	55113	35228.8
[truncated: 147 more columns]

[truncated: 6 more sheets: ENE +10%, IND +10%, RES +10%, TRA +10%, NPS, CAS]
